# Supplementary material for: Screening and identification of the core immune‐related genes and immune cell infiltration in severe burns and sepsis
Source: J Cell Mol Med. 2023 Apr 15;27(11):1493–508. doi: 10.1111/jcmm.17749 (PMC10243159; doi:10.1111/jcmm.17749)
Supplement: Supplementary file 1 — Table S1. [file JCMM-27-1493-s001.xlsx]

## Sheet: Table S1
Immune-related genes
A2M
ABCC4
ACKR1
ACKR2
ACKR3
ACKR4
ACO1
ACTA1
ACTG1
ACVR1B
ACVR1C
ACVR2A
ACVR2B
ACVRL1
ADA2
ADAR
ADCYAP1R1
ADIPOQ
ADIPOR1
ADIPOR2
ADM
ADM2
ADRB1
ADRB2
ADRM1
AEN
AGER
AGRP
AGT
AGTR1
AGTR2
AHNAK
AIMP1
AKT1
AKT2
AKT3
ALB
AMBN
AMELX
AMH
AMHR2
ANGPT1
ANGPT4
ANGPTL1
ANGPTL2
ANGPTL3
ANGPTL4
ANGPTL5
ANGPTL6
ANGPTL7
ANOS1
ANXA6
AP3B1
APLN
APLNR
APOBEC3A
APOBEC3C
APOBEC3F
APOBEC3G
APOBEC3H
APOD
APOH
APOM
AQP9
AR
ARAF
AREG
ARG2
ARRB1
ARTN
AVP
AVPR1A
AVPR1B
AVPR2
AZGP1
AZU1
B2M
BACH2
BCL10
BCL3
BDNF
BECN1
BID
BIRC5
BLNK
BMP1
BMP10
BMP15
BMP2
BMP3
BMP4
BMP5
BMP6
BMP7
BMP8A
BMP8B
BMPR1A
BMPR1B
BMPR2
BPHL
BPI
BPIFA1
BPIFA2
BPIFA3
BPIFB1
BPIFB2
BPIFB3
BPIFB4
BPIFB6
BPIFC
BRAF
BRD8
BST2
BTC
BTK
C3
C3AR1
C5
C5AR1
C5AR2
C8G
CACYBP
CALCA
CALCB
CALCR
CALCRL
CALR
CAMP
CANX
CARD11
CASP3
CAT
CBL
CBLB
CBLC
CCK
CCL1
CCL11
CCL13
CCL14
CCL15
CCL15-CCL14
CCL16
CCL17
CCL18
CCL19
CCL2
CCL20
CCL21
CCL22
CCL23
CCL24
CCL25
CCL26
CCL27
CCL28
CCL3
CCL3L1
CCL3L3
CCL3P1
CCL4
CCL4L1
CCL4L2
CCL5
CCL7
CCL8
CCN1
CCN2
CCN3
CCR1
CCR10
CCR3
CCR4
CCR5
CCR6
CCR7
CCR8
CCR9
CCRL2
CD14
CD19
CD1A
CD1B
CD1C
CD1D
CD1E
CD209
CD22
CD244
CD247
CD28
CD320
CD3D
CD3E
CD3G
CD4
CD40
CD40LG
CD48
CD70
CD72
CD74
CD79A
CD79B
CD81
CD86
CD8A
CD8B
CDC42
CDH1
CDK4
CDNF
CELA1
CER1
CETP
CGA
CGB1
CGB2
CGB3
CGB5
CGB7
CGB8
CHGA
CHGB
CHIT1
CHP1
CHP2
CHUK
CIITA
CKLF
CLCF1
CLDN4
CLEC11A
CLEC4M
CMA1
CMKLR1
CMTM1
CMTM2
CMTM3
CMTM4
CMTM5
CMTM6
CMTM7
CMTM8
CNTF
CNTFR
COLEC10
COLEC12
CORT
CR2
CRABP1
CRABP2
CREB1
CRH
CRHR1
CRHR2
CRIM1
CRLF1
CRLF2
CRLF3
CRP
CSF1
CSF1R
CSF2
CSF2RA
CSF2RB
CSF3
CSF3R
CSH1
CSH2
CSHL1
CSK
CSPG5
CSRP1
CST4
CTF1
CTLA4
CTSB
CTSE
CTSG
CTSL
CTSS
CX3CL1
CX3CR1
CXCL1
CXCL10
CXCL11
CXCL12
CXCL13
CXCL14
CXCL16
CXCL17
CXCL2
CXCL3
CXCL5
CXCL6
CXCL8
CXCL9
CXCR1
CXCR2
CXCR3
CXCR4
CXCR5
CXCR6
CYBB
CYLD
CYSLTR1
CYSLTR2
DAXX
DCD
DCK
DDX17
DDX58
DEFA1
DEFA1A3
DEFA1B
DEFA3
DEFA4
DEFA5
DEFA6
DEFA7P
DEFB1
DEFB103A
DEFB103B
DEFB104A
DEFB104B
DEFB105A
DEFB105B
DEFB106A
DEFB106B
DEFB107A
DEFB107B
DEFB108B
DEFB108F
DEFB110
DEFB112
DEFB113
DEFB114
DEFB115
DEFB116
DEFB117
DEFB118
DEFB119
DEFB121
DEFB123
DEFB124
DEFB125
DEFB126
DEFB127
DEFB128
DEFB129
DEFB130A
DEFB130B
DEFB131A
DEFB131B
DEFB131C
DEFB132
DEFB133
DEFB134
DEFB135
DEFB136
DEFB4A
DEFB4B
DES
DHX58
DKK1
DLL4
DMBT1
DUOX1
DUOX2
EBI3
ECD
ECPAS
EDN1
EDN2
EDN3
EDNRA
EDNRB
EED
EGF
EGFR
EIF2AK2
ELANE
ELAVL1
ELN
ENDOU
ENG
EPGN
EPO
EPOR
EPPIN
ERAP1
ERAP2
EREG
ESM1
ESR1
ESR2
ESRRA
ESRRB
ESRRG
F2R
F2RL1
FABP12
FABP2
FABP3
FABP4
FABP5
FABP6
FABP7
FABP9
FAM3B
FAM3C
FAM3D
FAS
FASLG
FCER1G
FCGR2B
FCGR3A
FCGR3B
FCGRT
FCN2
FGA
FGF1
FGF10
FGF11
FGF12
FGF13
FGF14
FGF16
FGF17
FGF18
FGF19
FGF2
FGF20
FGF21
FGF22
FGF23
FGF3
FGF4
FGF5
FGF6
FGF7
FGF7P3
FGF7P6
FGF8
FGF9
FGFR1
FGFR2
FGFR3
FGFR4
FGFRL1
FGR
FIGNL2
FLT1
FLT3
FLT3LG
FLT4
FOS
FPR1
FPR2
FSHB
FSHR
FURIN
FYN
GAL
GALP
GALR2
GALR3
GAST
GBP2
GCG
GCGR
GDF1
GDF10
GDF11
GDF15
GDF2
GDF3
GDF5
GDF6
GDF7
GDF9
GDNF
GFAP
GH1
GH2
GHR
GHRH
GHRHR
GHRL
GHSR
GIP
GIPR
GKN1
GLP1R
GLP2R
GMFB
GMFG
GNAI1
GNLY
GNRH1
GNRH2
GNRHR
GPER1
GPHA2
GPHB5
GPI
GPR17
GPR32
GPR33
GRAP2
GRB2
GREM1
GREM2
GRK2
GRN
GRP
GSK3B
GUCA2A
GZMB
HAMP
HBEGF
HCK
HCST
HDAC1
HDGF
HDGFL3
HFE
HGF
HJV
HLA-A
HLA-B
HLA-C
HLA-DMA
HLA-DMB
HLA-DOA
HLA-DOB
HLA-DPA1
HLA-DPB1
HLA-DQA1
HLA-DQA2
HLA-DQB1
HLA-DRA
HLA-DRB1
HLA-DRB3
HLA-DRB4
HLA-DRB5
HLA-E
HLA-F
HLA-G
HLA-H
HMGB1
HMOX1
HNF4A
HNF4G
HRAS
HRG
HSP90AA1
HSP90AB1
HSPA1A
HSPA1B
HSPA1L
HSPA2
HSPA4
HSPA5
HSPA6
HSPA8
HTN1
HTN3
HTR1A
HTR3A
HTR3B
HTR3C
HTR3D
HTR3E
IAPP
ICAM1
ICAM2
ICOS
IDO1
IFI30
IFIH1
IFITM1
IFN1@
IFNA1
IFNA10
IFNA13
IFNA14
IFNA16
IFNA17
IFNA2
IFNA21
IFNA4
IFNA5
IFNA6
IFNA7
IFNA8
IFNAR1
IFNAR2
IFNB1
IFNE
IFNG
IFNGR1
IFNGR2
IFNK
IFNL1
IFNL2
IFNL3
IFNLR1
IFNW1
IGF1
IGF1R
IGF2
IGF2R
IGH
IGHA1
IGHA2
IGHD
IGHD1-1
IGHD1-14
IGHD1-20
IGHD1-26
IGHD1-7
IGHD2-15
IGHD2-2
IGHD2-21
IGHD2-8
IGHD3-10
IGHD3-16
IGHD3-22
IGHD3-3
IGHD3-9
IGHD4-11
IGHD4-17
IGHD4-23
IGHD4-4
IGHD5-12
IGHD5-18
IGHD5-24
IGHD5-5
IGHD6-13
IGHD6-19
IGHD6-25
IGHD6-6
IGHD7-27
IGHE
IGHG1
IGHG2
IGHG3
IGHG4
IGHJ1
IGHJ2
IGHJ3
IGHJ4
IGHJ5
IGHJ6
IGHM
IGHV1-18
IGHV1-2
IGHV1-24
IGHV1-3
IGHV1-38-4
IGHV1-45
IGHV1-46
IGHV1-58
IGHV1-69
IGHV1-69-2
IGHV1-8
IGHV2-26
IGHV2-5
IGHV2-70
IGHV3-11
IGHV3-13
IGHV3-15
IGHV3-16
IGHV3-20
IGHV3-21
IGHV3-23
IGHV3-30
IGHV3-30-3
IGHV3-30-5
IGHV3-33
IGHV3-35
IGHV3-38
IGHV3-38-3
IGHV3-43
IGHV3-48
IGHV3-49
IGHV3-53
IGHV3-64
IGHV3-66
IGHV3-69-1
IGHV3-7
IGHV3-72
IGHV3-73
IGHV3-74
IGHV3-9
IGHV4-28
IGHV4-30-1
IGHV4-30-2
IGHV4-30-4
IGHV4-31
IGHV4-34
IGHV4-38-2
IGHV4-39
IGHV4-4
IGHV4-59
IGHV4-61
IGHV5-10-1
IGHV5-51
IGHV6-1
IGHV7-4-1
IGHV7-81
IGK
IGKC
IGKDEL
IGKJ
IGKJ1
IGKJ2
IGKJ3
IGKJ4
IGKJ5
IGKV@
IGKV1-12
IGKV1-13
IGKV1-16
IGKV1-17
IGKV1-27
IGKV1-33
IGKV1-37
IGKV1-39
IGKV1-5
IGKV1-6
IGKV1-8
IGKV1-9
IGKV1D-12
IGKV1D-13
IGKV1D-16
IGKV1D-17
IGKV1D-33
IGKV1D-37
IGKV1D-39
IGKV1D-42
IGKV1D-43
IGKV1D-8
IGKV2-24
IGKV2-28
IGKV2-30
IGKV2-40
IGKV2D-24
IGKV2D-28
IGKV2D-29
IGKV2D-30
IGKV2D-40
IGKV3-11
IGKV3-15
IGKV3-20
IGKV3-7
IGKV3D-11
IGKV3D-15
IGKV3D-20
IGKV3D-7
IGKV4-1
IGKV5-2
IGKV6-21
IGKV6D-21
IGKV6D-41
IGL
IGLC1
IGLC2
IGLC3
IGLC6
IGLC7
IGLJ
IGLJ1
IGLJ2
IGLJ3
IGLJ4
IGLJ5
IGLJ6
IGLJ7
IGLV@
IGLV10-54
IGLV11-55
IGLV1-36
IGLV1-40
IGLV1-44
IGLV1-47
IGLV1-50
IGLV1-51
IGLV2-11
IGLV2-14
IGLV2-18
IGLV2-23
IGLV2-33
IGLV2-8
IGLV3-1
IGLV3-10
IGLV3-12
IGLV3-16
IGLV3-19
IGLV3-21
IGLV3-22
IGLV3-25
IGLV3-27
IGLV3-32
IGLV3-9
IGLV4-3
IGLV4-60
IGLV4-69
IGLV5-37
IGLV5-39
IGLV5-45
IGLV5-48
IGLV5-52
IGLV6-57
IGLV7-43
IGLV7-46
IGLV8-61
IGLV9-49
IKBKB
IKBKE
IKBKG
IL10
IL10RA
IL10RB
IL11
IL11RA
IL12A
IL12B
IL12RB1
IL12RB2
IL13
IL13RA1
IL13RA2
IL15
IL15RA
IL16
IL17A
IL17B
IL17C
IL17D
IL17F
IL17RA
IL17RB
IL17RC
IL17RD
IL17RE
IL18
IL18R1
IL18RAP
IL19
IL1A
IL1B
IL1F10
IL1R1
IL1R2
IL1RAP
IL1RL1
IL1RL2
IL1RN
IL2
IL20
IL20RA
IL20RB
IL21
IL21R
IL22
IL22RA1
IL22RA2
IL23A
IL23R
IL24
IL25
IL26
IL27
IL27RA
IL2RA
IL2RB
IL2RG
IL3
IL31
IL31RA
IL32
IL33
IL34
IL36A
IL36B
IL36G
IL36RN
IL37
IL3RA
IL4
IL4R
IL5
IL5RA
IL6
IL6R
IL6ST
IL7
IL7R
IL9
IL9R
ILK
INHA
INHBA
INHBB
INHBC
INHBE
INPP5D
INS
INS-IGF2
INSL3
INSL4
INSL5
INSL6
INSR
IREB2
IRF1
IRF3
IRF5
IRF7
IRF9
ISG15
ISG20
ISG20L2
ITGAL
ITGAV
ITGB2
ITK
JAG1
JAG2
JAK1
JAK2
JUN
JUND
KCNH2
KDR
KIR2DL1
KIR2DL2
KIR2DL3
KIR2DL4
KIR2DL5A
KIR2DS1
KIR2DS3
KIR2DS4
KIR2DS5
KIR3DL1
KIR3DL2
KIR3DL3
KITLG
KL
KLKB1
KLRC1
KLRC2
KLRC3
KLRC4
KLRD1
KLRK1
KNG1
KRAS
LACRT
LALBA
LANCL1
LAT
LBP
LCK
LCN1
LCN10
LCN12
LCN15
LCN1P1
LCN2
LCN6
LCN8
LCN9
LCNL1
LCP2
LEAP2
LECT2
LEFTY1
LEFTY2
LEP
LEPR
LGMN
LGR4
LGR5
LGR6
LHB
LHCGR
LIF
LIFR
LILRB3
LIMS1
LMBR1
LMBR1L
LPA
LRP1
LRSAM1
LTA
LTB
LTB4R
LTB4R2
LTBP1
LTBP2
LTBP3
LTBP4
LTBR
LTF
LYN
LYZ
MALT1
MANF
MAP2K1
MAP2K2
MAP3K14
MAP3K8
MAPK1
MAPK14
MAPK3
MAPK8
MAPT
MARCO
MASP1
MASP2
MAVS
MBL2
MBL3P
MC1R
MC2R
MC3R
MC4R
MCHR1
MCHR2
MDK
MET
MIA
MICA
MICB
MIF
MLN
MLNR
MMP12
MMP9
MPL
MPO
MR1
MSR1
MSTN
MTNR1A
MTNR1B
MUC4
MUC5AC
MX1
MX2
MYDGF
NAMPT
NCK1
NCK2
NCR1
NCR2
NCR3
NDP
NDRG1
NEDD4
NENF
NEO1
NEWENTRY
NFAT5
NFATC1
NFATC2
NFATC3
NFATC4
NFKB1
NFKBIA
NFKBIB
NFKBIE
NFKBIZ
NFYA
NFYB
NFYC
NGF
NGFR
NLRX1
NMB
NMBR
NOD1
NOD2
NODAL
NOS1
NOS2
NOX1
NOX3
NOX4
NOX5
NPFF
NPPA
NPPB
NPPC
NPR1
NPR3
NPY
NR0B1
NR0B2
NR1D1
NR1D2
NR1H2
NR1H3
NR1H4
NR1I2
NR1I3
NR2C1
NR2C2
NR2E1
NR2E3
NR2F1
NR2F2
NR2F6
NR3C1
NR3C2
NR4A1
NR4A2
NR4A3
NR5A1
NR5A2
NR6A1
NRAS
NRG1
NRG2
NRG3
NRG4
NRP1
NRP2
NRTN
NTF3
NTF4
NTS
NUDT6
OAS1
OASL
OBP2A
OBP2B
OGFR
OGN
OLR1
OPRD1
OPRK1
OPRL1
OPRM1
ORM1
ORM2
OSGIN1
OSM
OSMR
OSTN
OXT
OXTR
PAEP
PAK1
PAK2
PAK3
PAK4
PAK5
PAK6
PCSK1
PCSK2
PDCD1
PDF
PDGFA
PDGFB
PDGFC
PDGFD
PDGFRA
PDGFRB
PDGFRL
PDIA2
PDIA3
PDK1
PDYN
PENK
PF4
PF4V1
PGC
PGF
PGLYRP1
PGLYRP2
PGLYRP3
PGLYRP4
PGR
PGRMC2
PI15
PI3
PIK3CA
PIK3CB
PIK3CD
PIK3CG
PIK3R1
PIK3R2
PIK3R3
PIK3R5
PLA2G2A
PLAAT4
PLAU
PLAUR
PLCG1
PLCG2
PLSCR1
PLTP
PLXNA1
PLXNA2
PLXNA3
PLXNA4
PLXNB1
PLXNB2
PLXNB3
PLXNC1
PLXND1
PMCH
PML
PMP2
PNOC
POMC
PPARA
PPARD
PPARG
PPBP
PPBPP1
PPBPP2
PPIA
PPP3CA
PPP3CB
PPP3CC
PPP3R1
PPP3R2
PPP4C
PPY
PRDX1
PRDX2
PRF1
PRKCA
PRKCB
PRKCG
PRKCQ
PRL
PRLH
PRLHR
PRLR
PROC
PROCR
PROK1
PROK2
PRTN3
PSMB8
PSMC1
PSMC2
PSMC3
PSMC4
PSMC5
PSMC6
PSMD1
PSMD10
PSMD11
PSMD13
PSMD14
PSMD2
PSMD3
PSMD4
PSMD5
PSMD6
PSMD7
PSMD8
PSME1
PSME2
PSME3
PSPN
PTAFR
PTGDR
PTGDR2
PTGDS
PTGER1
PTGER2
PTGER3
PTGER4
PTGFR
PTGS2
PTH
PTH1R
PTH2
PTH2R
PTHLH
PTK2
PTK2B
PTN
PTPN11
PTPN6
PTPRC
PTX3
PYY
QRFP
R3HDML
RABEP1
RABEP2
RAC1
RAC2
RAC3
RAET1E
RAET1G
RAET1L
RAF1
RARA
RARB
RARG
RASGRP1
RASGRP3
RBP1
RBP2
RBP4
RBP5
RBP7
REG1A
REG3G
RELA
RELB
RETN
RETNLB
RFX5
RFXANK
RFXAP
RHOA
RLN1
RLN2
RLN3
RN7SL1
RNASE2
RNASE3
RNASE7
RNASEL
ROBO1
ROBO2
ROBO3
RORA
RORB
RORC
RSAD2
RXFP1
RXFP2
RXFP3
RXRA
RXRB
RXRG
S100A1
S100A10
S100A11
S100A12
S100A13
S100A14
S100A16
S100A2
S100A3
S100A5
S100A6
S100A7
S100A7A
S100A7L2
S100A8
S100A9
S100B
S100G
S100P
S100Z
S1PR1
S1PR2
SAA1
SAA2
SBDS
SCG2
SCGB3A1
SCT
SCTR
SDC1
SDC2
SDC3
SDC4
SECTM1
SEM1
SEMA3A
SEMA3B
SEMA3C
SEMA3D
SEMA3E
SEMA3F
SEMA3G
SEMA4A
SEMA4B
SEMA4C
SEMA4D
SEMA4F
SEMA4G
SEMA5A
SEMA5B
SEMA6A
SEMA6B
SEMA6C
SEMA6D
SEMA7A
SEMG1
SEMG2
SEPTIN7
SERPINA3
SERPIND1
SFTPA1
SFTPA2
SFTPD
SH2D1A
SH2D1B
SH3BP2
SHC1
SHC2
SHC3
SHC4
SKIV2L
SLC10A2
SLC11A1
SLC22A17
SLC29A3
SLC40A1
SLIT1
SLIT2
SLPI
SLURP1
SOCS1
SOCS3
SOD1
SORT1
SOS1
SOS2
SP1
SPAG11A
SPAG11B
SPINK5
SPP1
SRC
SST
SSTR1
SSTR2
SSTR5
ST2
STAB2
STAT1
STAT3
STC1
STC2
STING1
SYK
SYTL1
TAC1
TACR1
TAFA1
TAFA2
TAFA3
TAFA4
TAFA5
TANK
TAP1
TAP2
TAPBP
TAPBPL
TBK1
TCF7L2
TCHHL1
TDGF1
TDGF1P3
TEC
TEK
TFR2
TFRC
TG
TGFA
TGFB1
TGFB2
TGFB3
TGFBR1
TGFBR2
TGFBR3
THBS1
THPO
THRA
THRB
TIE1
TINAGL1
TK2
TKFC
TLR1
TLR2
TLR3
TLR4
TLR7
TLR8
TMPRSS6
TMSB10
TMSB15A
TMSB15B
TMSB4X
TMSB4XP8
TMSB4Y
TNC
TNF
TNFAIP3
TNFRSF10A
TNFRSF10B
TNFRSF10C
TNFRSF10D
TNFRSF11A
TNFRSF11B
TNFRSF12A
TNFRSF13B
TNFRSF13C
TNFRSF14
TNFRSF17
TNFRSF18
TNFRSF19
TNFRSF1A
TNFRSF1B
TNFRSF21
TNFRSF25
TNFRSF4
TNFRSF6B
TNFRSF8
TNFRSF9
TNFSF10
TNFSF11
TNFSF12
TNFSF13
TNFSF13B
TNFSF14
TNFSF15
TNFSF18
TNFSF4
TNFSF8
TNFSF9
TOR2A
TPM2
TPT1
TRAC
TRAF3
TRAJ1
TRAJ10
TRAJ11
TRAJ12
TRAJ13
TRAJ14
TRAJ15
TRAJ16
TRAJ17
TRAJ18
TRAJ19
TRAJ2
TRAJ20
TRAJ21
TRAJ22
TRAJ23
TRAJ24
TRAJ25
TRAJ26
TRAJ27
TRAJ28
TRAJ29
TRAJ3
TRAJ30
TRAJ31
TRAJ32
TRAJ33
TRAJ34
TRAJ35
TRAJ36
TRAJ37
TRAJ38
TRAJ39
TRAJ4
TRAJ40
TRAJ41
TRAJ42
TRAJ43
TRAJ44
TRAJ45
TRAJ46
TRAJ47
TRAJ48
TRAJ49
TRAJ5
TRAJ50
TRAJ52
TRAJ53
TRAJ54
TRAJ56
TRAJ57
TRAJ58
TRAJ59
TRAJ6
TRAJ61
TRAJ7
TRAJ8
TRAJ9
TRAV10
TRAV1-1
TRAV1-2
TRAV12-1
TRAV12-2
TRAV12-3
TRAV13-1
TRAV13-2
TRAV14DV4
TRAV16
TRAV17
TRAV18
TRAV19
TRAV2
TRAV20
TRAV21
TRAV22
TRAV23DV6
TRAV24
TRAV25
TRAV26-1
TRAV26-2
TRAV27
TRAV29DV5
TRAV3
TRAV30
TRAV34
TRAV35
TRAV36DV7
TRAV38-1
TRAV38-2DV8
TRAV39
TRAV4
TRAV40
TRAV41
TRAV5
TRAV6
TRAV7
TRAV8-1
TRAV8-2
TRAV8-3
TRAV8-4
TRAV8-6
TRAV8-7
TRAV9-1
TRAV9-2
TRBC1
TRBC2
TRBD1
TRBD2
TRBJ1-1
TRBJ1-2
TRBJ1-3
TRBJ1-4
TRBJ1-5
TRBJ1-6
TRBJ2-1
TRBJ2-2
TRBJ2-3
TRBJ2-4
TRBJ2-5
TRBJ2-6
TRBJ2-7
TRBV10-1
TRBV10-2
TRBV10-3
TRBV11-1
TRBV11-2
TRBV11-3
TRBV12-3
TRBV12-4
TRBV12-5
TRBV13
TRBV14
TRBV15
TRBV16
TRBV17
TRBV18
TRBV19
TRBV2
TRBV20-1
TRBV24-1
TRBV25-1
TRBV27
TRBV28
TRBV29-1
TRBV30
TRBV3-1
TRBV4-1
TRBV4-2
TRBV4-3
TRBV5-1
TRBV5-4
TRBV5-5
TRBV5-6
TRBV5-7
TRBV5-8
TRBV6-1
TRBV6-2
TRBV6-3
TRBV6-4
TRBV6-5
TRBV6-6
TRBV6-7
TRBV6-8
TRBV6-9
TRBV7-2
TRBV7-3
TRBV7-4
TRBV7-6
TRBV7-7
TRBV7-8
TRBV7-9
TRBV9
TRDC
TRDD1
TRDD2
TRDD3
TRDJ1
TRDJ2
TRDJ3
TRDJ4
TRDV1
TRDV2
TRDV3
TRGC1
TRGC2
TRGJ1
TRGJ2
TRGJP
TRGJP1
TRGJP2
TRGV2
TRGV3
TRGV4
TRGV5
TRGV8
TRGV9
TRH
TRHR
TRIM22
TRIM27
TRIM5
TRPC4AP
TSHB
TSHR
TSLP
TUBB3
TXK
TXLNA
TYK2
TYMP
TYROBP
UBR1
UBXN1
UCN
UCN2
UCN3
ULBP1
ULBP2
ULBP3
UMODL1
UNC93B1
UTS2
UTS2B
VAV1
VAV2
VAV3
VCAM1
VDR
VEGFA
VEGFB
VEGFC
VEGFD
VGF
VIM
VIP
VIPR1
VIPR2
VTN
WFDC2
WFIKKN1
WNT5A
XCL1
XCL2
XCR1
ZAP70
ZC3HAV1
ZC3HAV1L
ZYX

## Sheet: Sheet1
	11375				Gene.symbol	logFC			Gene.symbol	logFC
LCN2	4.26315	6.39			MCEMP1	4.17208			MCEMP1	6.27
LTF	3.98417	4.53			MMP9	3.80543			GPR84	6.75
MMP9	3.80543	4.2			S100A12	2.40709			CYSTM1	4.41
RETN	3.48411	6.45			ANXA3	3.28514			ANXA3	5.14
PGLYRP1	3.42643	3.76			ACSL1	1.24605			NOV	-2.39
IL18R1	2.84291	3.36			PFKFB3	2.97612			GYG1	4.31
ORM1	2.73776	1.59			SRPK1	1.6115			S100A12	4.72
CAMP	2.65621	1.4			GYG1	3.42807			GYG1	4.38
PLSCR1	2.58744	2.81			GYG1	2.69001			S100A9	1.83
SOCS3	2.58064	3.51			HP	4.86816			MMP8	8.63
OSM	2.57539	1.65			F5	2.11042			CLEC4D	6
FCER1G	2.42573	2.53			LMNB1	2.39574			CD177	8.11
S100A12	2.40709	4.72			RGL4	3.8654			GAPDH	1.4
HGF	2.24613	3.04			BMX	3.51638			PFKFB2	5.37
IL18RAP	2.15767	2.65			SLC37A3	2.80213			HP	6.62
IL1R2	2.02733	4.05			SLC2A3	1.88946			GAPDH	1.32
S100P	1.86085	3.32			MAPK14	1.62765			GADD45A	4.69
IL4R	1.85286	1.89			MGAM	1.51048			UPP1	2.97
SORT1	1.79405	2.98			ACSL1	2.4143			ANKRD22	5.05
IL10	1.76512	1.45			CLEC4D	3.92198			BMX	4.26
FGF13	1.73685	4.1			ARG1	4.60471			RETN	6.45
LTB4R	1.69692	1.76			CR1	1.72647			RGL4	4.76
MAPK14	1.62765	2.3			DYSF	1.57935			FCER1G	2.53
TLR8	1.61865	1.07			UPP1	2.69422			GAPDH	1.32
ELANE	1.54948	1.83			CLEC4D	3.90825			HK3	3.74
IL1R1	1.48529	1.78			CD55	2.37401			MMP8	8.17
ADM	1.464	1.69			CD55	2.35271			AGFG1	2.94
C3AR1	1.42438	2.09			RAB27A	1.65644			FCER1G	2.6
RNASE3	1.41681	2.96			ADGRG3	2.26355			PLP2	1.87
SLC11A1	1.37508	1.79			SLC2A3	1.97795			ANKRD22	3.76
TNFSF13B	1.34339	1.43			CKAP4	1.75854			NLRC4	3.2
IL10RB	1.31704	1.15			KIF1B	2.51474			MS4A4A	6.16
RNASE2	1.30709	4.1			MAP2K6	2.20007			LDHA	2.6
ACVR1B	1.29935	2.09			MAFG	1.75755			TRANK1	-2.95
THBS1	1.23718	3.2			IL4R	1.85286			PFKFB3	3.79
IL1RN	1.2292	1.32			FCAR	3.4264			CEACAM1	4.36
BRAF	1.16583	1.07			CHD4	1.53325			SERPINB1	2.64
S100A6	1.14166	1.45			RNASEL	1.28895			RAB32	2.51
JAK2	1.11328	2.14			BCL2A1	1.69128			MMP9	4.2
SOS2	1.11252	1.04			HK3	2.26075			TSPO	2.77
IFNGR1	1.1084	1.26			PYGL	1.57861			ENTPD7	3.44
SEMA4A	1.08815	1.45			CD55	1.77473			ARG1	6.29
CSF2RA	1.08389	1.07			UBAP1	1.21262			TIGD3	-2.27
HCK	1.08291	1.11			GPR84	4.77346			SERPINB1	2.78
EDNRB	1.06777	1.02			CYSTM1	2.30058			SERPINB1	3.19
CKLF	1.06705	1.4			MGC34796	1.52736			FLOT1	1.94
TGFA	1.06432	1.24			PLSCR1	2.58744			FLOT1	1.84
MPO	1.06412	1.43			GADD45A	3.04747			RAB10	1.52
CYBB	1.04362	1.72			SERPINB1	1.96217			STOM	3.16
IGHM	1.01483	-1.39			KIF1B	2.2109			MSRA	2.3
MARCO	1.01002	2.27			LTB4R	1.69692			CEACAM1	3.65
STAT1	-1.00457	-1.55			B4GALT5	1.7225			PLSCR1	2.81
IGHD	-1.02034	-1.01			RAB27A	1.59917			ADAM9	3.03
TRAF3	-1.02918	-1.04			CUL7	1.88257			CARD6	2.35
HLA-DMA	-1.03854	-1.19			IRAK3	2.54929			METTL9	2.23
IL32	-1.06137	-1.84			ANKRD22	3.53293			GAPDH	1.52
ARRB1	-1.06343	-1.15			NR1D2	-1.50785			HSH2D	-2.6
ITGAL	-1.07733	-1.29			ITGAM	1.05958			SNX3	1.72
NFATC3	-1.08533	-1.42			ADAM9	1.85838			ACER3	2.82
TRBV27	-1.10087	1.45			CNIH4	1.82362			RAB27A	2.11
KLRD1	-1.11486	-1.88			TNIK	-1.49458			ATP9A	3.64
AHNAK	-1.11584	-1.84			RNF10	1.97914			SNX3	1.87
AKT3	-1.11782	-1.17			PLSCR1	2.24788			MAFG	1.73
NR3C2	-1.14672	-1.39			SRPK1	2.27244			MS4A4A	5.24
KLRC3	-1.15676	-1.12			METTL9	1.30404			ZDHHC3	2.31
FYN	-1.17781	-1.94			ROPN1L	1.66959			IRAK3	3.7
IL12RB1	-1.17792	-1.05			COA7	1.25693			SLC2A3	2.21
CIITA	-1.17888	-1.08			KIF1B	2.09917			CLEC4D	4.88
HLA-DPA1	-1.22513	-1.53			ALOX5AP	1.81316			STOM	2.94
CCR7	-1.22811	-1.38			LIN7A	1.73506			CD55	2.19
FLT3LG	-1.24285	-1.69			PADI4	1.99736			LAMTOR5	2.1
ITK	-1.25414	-1.88			CR1	1.5294			GSTO1	2.02
LAT	-1.28863	-1.8			CNIH4	1.65398			ACER3	3.37
JAK1	-1.32039	-1.25			PGLYRP1	3.42643			RAB27A	2.15
IFIH1	-1.32177	-1.95			AGFG1	1.86103			GAPDH	1.59
HLA-DPB1	-1.34023	-1.48			MMP8	5.9833			TBC1D8	3
BLNK	-1.42692	-1.3			EIF4E3	1.33898			BTBD11	-1.97
RSAD2	-1.43374	-2.16			STX3	1.15305			GSTO1	2.23
GZMB	-1.45082	-2.06			TUBA4A	1.401			ACER3	3.26
IL27RA	-1.45504	-1.14			MAPK14	2.21021			CD63	2.08
CD81	-1.48709	-1.23			BST1	1.50838			GAPDH	1.34
CCL4	-1.50714	-1.7			CD58	1.13073			CKAP4	3.13
NR1D2	-1.50785	-2.27			METTL9	1.57975			DDAH2	3.44
RORA	-1.52107	-1.22			SLC2A3	2.33167			ACER3	3.38
TRBC1	-1.53406	-2.21			KREMEN1	2.40175			MAPK14	2.3
GNLY	-1.54398	-2.98			CA4	2.93343			GPR160	2.9
CD28	-1.54894	-1.95			KLHL2	1.43023			CD55	2.17
ZAP70	-1.5607	-2.16			CD58	1.14826			CEACAM1	3.92
TXK	-1.586	-1.72			MAP4K4	1.4372			GRAMD1C	-1.35
PTGER4	-1.695	-2			PLBD1	1.52693			S100A8	1.27
S100A8	-1.7045	1.27			IL18RAP	2.15767			LAMTOR5	2.09
TNFRSF25	-1.73736	-1.11			SLC22A23	1.4452			IL10RB-AS1	2.54
CD3D	-1.74733	-1.49			SLC22A4	1.68694			SOCS3	3.51
CBLB	-1.76273	-1.69			SNX3	1.43312			BLOC1S1	2.29
TRAC	-1.78152	-2.54			SOCS3	2.58064			LAMTOR1	1.3
SH2D1B	-1.78756	-2.37			RAB32	1.34107			ALDH1A1	-2.48
XCL1	-1.8285	-1.56			PPP1R3B	1.46072			CNIH4	3.12
CD247	-1.83523	-2.64			SLC26A8	2.23645			SNX3	2.01
NFATC2	-1.86807	-1.84			SAMSN1	2.35928			FCGR1B	3.4
LCK	-1.87426	-2.19			LTB4R	1.67035			DDAH2	3.27
PRKCQ	-1.90481	-2.16			STAT5B	1.79984			SULT1B1	2.75
HLA-DMB	-1.90555	-1.4			RNF10	1.80514			ATP11B	3.24
CCR3	-1.91759	-2.58			C14orf180	1.28343			SAMSN1	3.71
CD3G	-1.95856	-2.11			SERPINB1	1.38857			EXOSC4	3.22
CD3E	-1.97836	-2.19			SOS2	1.11252			UGCG	2.99
CX3CR1	-2.00744	-2.14			CR1	2.35297			CNIH4	1.77
PTGDR	-2.00849	-1.06			TRG-AS1	-1.45112			POMP	1.54
PRF1	-2.03102	-2.81			MBOAT2	1.19782			PFKFB2	4.82
CD8A	-2.06022	-1.93			NUDT3	-1.04303			DPY19L3	2.76
RASGRP1	-2.1022	-2.09			GRAMD1A	2.01597			CEACAM1	3.17
CCL5	-2.12261	-1.6			LARP1	-1.12159			UGCG	3.27
IL7R	-2.20373	-2.36			TACR1	1.5045			TDRD9	5.33
SH2D1A	-2.31116	-1.88			MTX1	1.30214			SAMSN1	3.5
BACH2	-2.36862	-1.9			CD40LG	-1.05454			LCN2	6.39
IL2RB	-2.47486	-2.65			BCL6	1.79404			PGK1	1.49
TGFBR3	-2.59967	-2.96			GSE1	-1.67153			PCMT1	1.82
TRDV3	-2.63409	-2.92			ETS2	1.70093			LOC100507507	2.21
					CD177	5.46706			LOC283588	-1.76
					CRISP3	4.99688			UGCG	3.26
					DDX28	1.08161			RNASE2	4.1
					LIMK2	1.84835			PBXIP1	-1.52
					GATA1	1.34178			SLC26A8	2.72
					P2RY10	-2.22407			CEACAM1	2.79
					PGD	2.75346			CAPG	2.23
					RORA	-1.52107			DHRS9	3.75
					RAB31	1.10053			CA4	3.64
					MAPK14	2.10203			SNX3	2.02
					SARDH	1.29006			CNIH4	3.43
					SLC4A7	-1.26836			AGFG1	2.54
					PLEKHA1	-1.58358			LILRA5	3.98
					WDFY3	1.97655			DHRS9	3.89
					MSL3	1.35741			PLSCR1	2.59
					ZDHHC3	1.72239			NOV	-1.15
					LOC105378349	1.04619			PSTPIP2	2.72
					PGS1	1.77504			EPHB1	-1.33
					EIF4E3	1.2664			PLAC8	3.19
					S100P	1.86085			LILRA5	4.12
					NMT2	-1.46594			PCMT1	1.72
					WDFY3	1.85582			GCLM	2.36
					FLOT1	1.62659			MMADHC	1.58
					BUB3	-1.63916			ALOX5AP	1.5
					SAMSN1	2.99192			XPC	-1.33
					MCTP2	1.80646			FCAR	3.05
					PTER	-1.67324			BST1	2.53
					SERPINB1	1.52509			GNG5	1.36
					ADM	1.464			ATP11B	3.05
					BCL9L	-1.45011			PGS1	2.83
					SBK1	-1.62242			MAP2K6	3.65
					GPR160	1.72615			ATP6V1C1	2.67
					TTN	1.33961			C4orf3	1.55
					UGCG	2.65235			CA4	3.38
					F5	2.16059			ATP11B	2.77
					FCRL3	-1.57241			DHRS9	3.59
					OSBPL3	-1.36528			PGD	2.19
					VPS13C	-1.3846			MKNK1	2.31
					FLOT1	1.59143			PGK1	2.06
					KMT2A	-1.4543			ACVR1B	2.09
					C4orf3	1.47225			PCMT1	1.81
					SLC25A36	-1.31859			PBXIP1	-1.79
					NOP2	1.37578			KIAA1324	-3.16
					INPP4B	-1.7606			C17orf62	1.29
					EFHC1	-1.37011			EXOSC4	3.04
					IL18R1	2.84291			LIN7A	2.32
					JADE2	-1.72942			IDI1	3.25
					ANKRD22	2.48402			TAGAP	-1.71
					ATP11B	1.36581			MAP3K14	-1.26
					TBC1D31	-1.45495			CHST7	-1.71
					GPR82	-2.69912			IL18RAP	2.65
					ATP11B	1.88889			GCLM	2.34
					AGFG1	2.07075			ITPKB	-1.74
					ANO10	1.40138			PGLYRP1	3.76
					BAG5	-1.08844			BTN3A1	-2.2
					PAQR8	-1.22356			REEP5	1.44
					CKAP4	1.79598			METTL9	2.2
					YLPM1	-1.33982			FCAR	2.58
					SNX3	1.2793			IDI1	3.02
					MAGEH1	-1.35461			RAB31	1.74
					SNX3	1.17601			ATP6V1C1	2.71
					MYO7A	1.28832			NFATC3	-1.42
					CPD	1.20494			TMEM260	1.78
					MSRA	1.61143			SORT1	2.98
					FCAR	2.3728			EMB	1.68
					HEATR6	-1.08074			MCTP2	2.53
					ATP11B	1.38124			JMJD6	1.75
					ZNF438	1.45061			PDE4B	-2.64
					MSL3	1.12926			AUTS2	-2.86
					TXN	1.1715			AGFG1	2.81
					RHOG	1.13952			PGK1	1.95
					FCER1G	2.42573			LGALS1	2.4
					NEMP1	-1.03811			ROPN1L	2.41
					DHRS13	2.11989			SPPL2A	1.53
					LY9	-1.75544			LOC101928429	2.04
					GATA3	-1.47256			PIK3AP1	1.68
					CUL5	-1.43474			LRRN1	2.81
					PGK1	1.46836			NDE1	-1.56
					LAMTOR5	1.2093			JARID2	-1.51
					OSBPL3	-1.30726			NDUFAF1	1.79
					NFATC2	-1.86807			GCA	1.5
					JMJD6	1.64778			CST7	3.18
					SCAND1	1.44373			MKNK1	2.09
					CFAP97	-1.58429			PPTC7	-1.52
					MPP1	1.31152			NAIP	3.27
					CA4	2.78699			EPHA4	-1.34
					RABGAP1L	-2.32144			ALOX5	1.41
					SNX3	1.25048			SOCS3	2.43
					MCTP2	1.97192			DACH1	3.5
					DDAH2	2.11563			S100A6	1.45
					CTSO	-1.56325			METTL9	2.29
					CARD6	1.45606			KIF1B	2.36
					HACD2	-1.14161			JAK1	-1.25
					KIF3A	-1.09235			LRPAP1	1.47
					RARA-AS1	1.35615			CKAP4	2.81
					TMEM181	-1.14409			FBXO9	1.38
					TXNDC16	-1.62797			G0S2	3.31
					NEK1	-1.27115			RPS6KA5	-2.8
					PTPN4	-1.79636			NLRP1	-2.22
					PTGDR2	-2.31087			KIAA0930	1.7
					OPTN	-1.46051			PRKCH	-1.71
					WDFY3	1.63331			SQRDL	1.53
					PHF21B	1.14269			SRPK1	1.81
					LRG1	2.03741			VNN1	4.15
					MBLAC2	-1.14267			C1orf162	1.81
					ZNF281	1.20145			CNIH4	2.25
					CEACAM1	3.02433			HHEX	1.63
					TRIQK	1.84331			TCN1	4.42
					NR1D2	-1.40683			TTC22	-1.61
					PAQR8	-1.53798			ELMSAN1	-1.46
					PRSS23	-1.51456			ERLIN1	1.87
					CDA	1.85045			SLC51A	3.79
					IL17RA	1.50743			DACH1	3.26
					CXXC5	-1.50789			TMED8	1.98
					ZNF395	-1.5761			OSCAR	2.13
					IKZF2	-2.4319			SLAMF6	-1.33
					AGAP1	-1.03375			NFATC3	-1.65
					LAMTOR5	1.56928			WSB1	2.23
					ABTB2	1.11943			VNN1	4.12
					PLP2	1.49492			CLEC5A	3.78
					NLRC4	1.76947			TP53I3	3.03
					PMAIP1	-2.66028			TMEM120A	1.96
					PFKFB2	3.87049			PGK1	1.58
					IKZF3	-1.72341			NFATC2	-1.84
					ZDHHC3	1.3728			MBOAT2	1.81
					ATP9A	2.80114			KMT5A	1.22
					TREML2	1.4434			WSB1	1.84
					DRD4	1.37263			MGST1	2.76
					DUSP13	2.94864			MFF	1.45
					ITM2A	-1.24487			CHST11	-1.92
					ETS2	2.19865			SIN3A	-1.32
					FCAR	3.8084			MYL6	1.49
					YME1L1	-1.71495			PHTF1	2.16
					IRAK3	1.8995			QSOX1	2.11
					CST7	2.27318			AMPD3	1.59
					LIMK2	1.53244			NDE1	-1.57
					PTPN4	-2.33501			NAIP	2.64
					LRRN1	2.66117			FLOT1	2.03
					PPP4R2	1.52718			FLOT2	1.57
					C21orf58	1.13641			GRB10	3.62
					TPD52	-1.76612			NMT2	-1.7
					ZDHHC21	-1.39151			LBH	-2.22
					ELP2	-1.27534			PLBD1	1.96
					NMT2	-1.25244			MGST1	2.89
					ATP11B	1.20468			ZDHHC19	3.99
					CEP78	-1.92715			MGST1	2.6
					YME1L1	-3.00485			MFF	1.45
					XCL1	-1.8285			TMCC1	-1.94
					MANSC1	1.06703			PTPN4	-1.31
					FAM169A	-1.11398			HHEX	1.72
					AKAP7	-1.11487			SPOCK2	-1.42
					FCER1G	1.90382			FGD4	1.96
					PTGDR	-2.00849			EXOC6	2.01
					GLYR1	-1.4626			TIMP1	1.94
					PPP3CC	-1.55609			LIN7A	2.25
					VPS9D1	2.15772			VAPA	1.14
					P2RY10	-2.5988			EHMT2	-1.26
					OPLAH	2.1985			KLHL2	1.99
					TRERF1	-1.75864			UBE2F	1.43
					SCRN1	-1.06514			PTCH1	-2.46
					RHOBTB3	-1.0127			TMCC1	-1.79
					ENTPD1	1.28439			SLC25A40	2.12
					ST3GAL4-AS1	2.48126			PASK	-2.26
					SAMD3	-2.5035			ANAPC15	1.76
					MTR	-1.41525			IL4R	1.89
					LOC93622	-1.30508			MCTP2	2.7
					PRKACB	-2.16502			GNA15	1.34
					APMAP	1.77194			MERTK	3.17
					LRRC17	1.59214			POR	1.76
					NAA25	-1.06753			PYGL	1.71
					SNX25	-1.24025			ATP6V1C1	2.45
					PLCXD2	-1.78742			BTN3A1	-1.59
					CXXC5	-1.59345			CRISP3	4.79
					ZSCAN29	-1.3488			GAS7	2.31
					LUC7L3	-1.34194			KIF1B	2.23
					ACP6	1.1353			TPST2	1.56
					USB1	1.00848			GAS7	2.48
					FPR2	1.17708			BCL9L	-1.8
					AKR1C1	1.36772			SLC25A40	2.45
					HIBADH	-1.28253			ZDHHC3	1.32
					JMJD6	2.07341			CLIC1	1.37
					SOX9	1.01718			PRKDC	-1.93
					CCDC88C	-1.34325			RPS6KA5	-3.01
					CFLAR	1.24575			ALPL	2.19
					TLR10	1.18016			NLRP1	-2.02
					RBBP4	-1.06061			TXN	2.19
					SULT1B1	1.8998			NMT2	-2.19
					NIT1	1.04467			METTL7B	4.41
					LOC101930415	-1.56654			B3GNT5	3.13
					MGC40069	-1.35543			SLC2A3	1.84
					ARL4C	-2.55495			PECR	2.24
					CEACAM1	3.25118			DYSF	2
					PTPN4	-1.20821			PLGRKT	1.53
					KMT2A	-1.57496			GSE1	-1.77
					ZNF567	-1.40958			MAPK14	2.5
					PHTF1	1.67883			IFIT2	-4.04
					RAP2A	-1.21707			NLRP1	-2.23
					NFATC3	-1.08533			PLEKHG3	-1.22
					ITIH5	1.3141			RUNX2	-2.29
					NLRC3	-2.36609			IL10RB-AS1	3.11
					TBX21	-1.88293			PLIN3	1.45
					TLR8	1.61865			PLEKHG3	-1.43
					PCNX1	1.35405			LINC00877	-1.88
					STOM	2.53194			CD55	1.67
					C12orf65	-1.48822			SIDT1	-1.91
					TMEM132A	1.38117			ARL4C	-1.97
					PSTPIP2	1.68509			SLC2A3	2.08
					CASP8AP2	-1.19971			MAPK14	2.32
					NFATC2	-2.27001			FGR	1.28
					CD59	2.67944			ATP11B	2.79
					RAB31	1.55965			MAPK14	2.38
					SIDT1	-1.51934			MAN1C1	-2.13
					CD59	1.97746			GNAI3	1.41
					FGD4	1.6025			IRAK3	2.77
					LILRA5	3.12556			FAM105A	1.68
					N4BP2L1	-1.27308			PPP1R3D	1.8
					CYB561	-1.87426			SDHAF3	2.18
					MSRB1	1.17252			EIF4E3	1.77
					METTL9	1.57515			C14orf159	-2.14
					SCML4	-1.07827			WSB1	2.46
					LZTFL1	-1.09321			NSUN7	2.69
					UGCG	2.3074			CNNM3	-1.58
					CPA3	-1.43428			ADGRE1	2.65
					PHLDB2	-1.889			CDC42EP3	1.88
					MKNK1	1.75063			ITPK1-AS1	-2.28
					MAPK14	2.16648			YME1L1	-1.67
					ZNF92	-1.13379			ATP11B	1.86
					ZNF827	-1.67774			ESYT1	-1.98
					DNAJC5	1.60333			CEBPA	1.52
					CSNK1D	1.35289			HEBP2	1.67
					MPHOSPH9	-1.36908			WIPI1	1.94
					DPY19L4	-1.0877			RAB31	1.47
					PTCH1	-1.77767			PADI4	2.33
					USP16	-1.48814			LGALS3BP	-1.11
					SPIDR	1.58962			TGFBR3	-2.96
					CAMK2D	-1.343			PGAM1	1.2
					IMP3	-1.33032			ADGRG3	2.04
					LIN9	-1.52331			TMCO3	2.06
					SETD6	-1.17195			PGM2	2.46
					NTN3	1.00372			IL18R1	3.36
					PPAT	-1.3189			PDSS1	3.19
					CREBL2	-1.07553			TMCC1	-1.56
					NNT	-1.45953			GCLM	2.27
					FUT11	-1.50225			SFXN1	1.9
					GBAP1	1.41762			TLR5	2.68
					MPHOSPH9	-1.26505			SPOCK2	-2.29
					TLR4	1.34504			SIGLEC9	1.74
					44810	-1.61419			EXOC6	2.28
					RABGAP1L	-2.09202			SGK1	-2.59
					NDC1	-1.08454			LYPLA1	1.18
					P2RY10	-1.36193			SIK3	-1.12
					TNIK	-1.27109			PBXIP1	-1.88
					LIN7A	1.42513			FOXP1	-1.49
					CCDC71L	1.81174			GCNT1	1.41
					RRAS2	-1.6434			RHOG	1.04
					KLF12	-2.12279			CNIH4	1.58
					KAT6B	-1.33753			SDF2	1.22
					ENTPD1	1.33746			LTB4R	1.76
					PWP1	-1.41432			CABIN1	-1.51
					PCMT1	1.46153			ERO1A	1.78
					MAP3K4	-1.02217			ADGRG3	2.23
					NMT2	-2.12604			SRA1	1.18
					TARDBP	-1.25399			VIPR1	-1.15
					CSNK1E	1.58603			AKT3	-1.17
					KPNA5	-1.54556			LIN7A	1.83
					GZMK	-1.67835			SCAP	-1.03
					SMARCAD1	-1.18603			DDAH2	2.45
					SH3GLB1	1.5676			DIRC2	1.63
					ZNF467	1.25761			JARID2	-1.17
					MSI2	-1.13157			SLC37A3	2.43
					SMAD3	-1.1052			USB1	1.6
					SPOUT1	-1.10381			PLA2G4A	1.97
					WSB1	1.27956			PHLDB2	-1.17
					SLC25A40	1.28962			TMED8	1.4
					FBXW2	1.44671			OPLAH	3.01
					USP28	-1.29067			VPS9D1	1.42
					PNCK	1.42961			MTX1	1.17
					CD96	-2.25059			GGH	2.44
					ABI2	-1.41227			ENTPD7	2.65
					SRGN	1.01496			CDC42EP3	1.63
					SLC11A1	1.37508			CLIC3	-2.7
					UTP23	-1.36717			NANS	1.38
					CHST15	1.40544			ATP8B4	2.87
					GLS	-1.3968			ZNF438	2.14
					THUMPD1	-1.28743			LY9	-1.69
					CD160	-1.56952			CD27	-2.22
					IGSF1	1.6822			SEC24A	1.87
					CROT	-1.09301			CRLS1	1.56
					EIF3C	-1.28922			FCAR	3.38
					STK17B	1.3768			NLRC4	2.9
					RBL1	-1.31983			GLTP	1.32
					KL	2.28785			TMEM167A	2.09
					DACH1	2.28601			HGF	3.04
					SNRPA1	-1.62125			CHCHD7	2.12
					CEACAM1	3.22529			NFATC3	-1.39
					PCNX1	1.35447			MAD2L2	1.13
					CAPRIN2	-1.42692			LIX1L	-1.08
					TAF3	-1.13826			S100P	3.32
					LUC7L3	-1.46921			RAB31	1.54
					PWAR6	-1.34679			PAFAH2	-1.17
					ITGA4	-2.01902			GAS7	1.69
					CSPP1	-1.15824			DNASE1L1	1.41
					SLC25A36	-1.47608			LRG1	1.97
					CLEC5A	2.31227			CDKN2D	1.34
					CNOT7	-1.0137			ST6GAL1	-1.81
					MAN1A2	-1.04956			OAT	2.04
					CD164	1.53135			TMEM260	1.95
					SPAG16	-1.37411			GBP4	-2.15
					AK5	-1.27563			LRBA	-1.26
					CLEC4E	1.33499			SMPDL3A	4.34
					C1orf174	-1.14953			NAA38	1.47
					MBNL2	-1.32483			RRN3P2	-1.52
					SKAP1	-1.41082			NEDD4	2.21
					CMPK1	-1.26458			YME1L1	-1.89
					FBXO21	-1.48156			JAK3	1.34
					ACTR1A	1.03684			CD59	2.39
					SYTL2	-1.22304			GNAQ	1.35
					GCSAM	-1.19217			ZDHHC20	2.32
					FCER1A	-1.83669			PRR5L	-2.34
					PTER	-1.56141			ARHGEF18	-1.31
					ANKIB1	-1.05158			SLC22A4	2
					INPP5F	-1.27188			SH3GLB1	1.68
					CIITA	-1.17888			ZFP36L2	-2.15
					DNAJC5	1.28803			IDH1	1.56
					FAM169A	-1.52308			FCAR	2.68
					AKT3	-1.11782			WDFY3	1.77
					LTF	3.98417			ORMDL2	1.4
					PRKCQ	-1.90481			SSBP3	-1.65
					KIF21A	-1.88882			SIRPG	-1.42
					CLOCK	-1.05843			CR1	2.32
					NKTR	-1.18197			SULF2	-2.26
					AGPAT5	-1.2916			PHC1	-1.19
					EIF4E3	1.6534			CTSW	-2.77
					CPD	1.49595			NMT2	-2.45
					CD44	1.69947			PPP1R12B	-1.51
					SLC11A1	1.5182			RHOU	2.96
					HCRP1	-1.58179			SRI	1.19
					RAB31	1.06467			SAMSN1	3.44
					TLR4	1.1199			SMIM12	1.12
					ZBTB4	-1.60581			SLFN5	-2.18
					TGFBR3	-2.59967			LTB4R	1.66
					ZNF600	-1.67117			PLEKHG3	-2.04
					ST3GAL4-AS1	2.1716			ST6GALNAC3	2.71
					GPR82	-1.37951			UBE2J1	2.18
					RRAS2	-1.45388			RNF141	1.64
					HMGB2	1.14614			YPEL1	-1.73
					EMB	1.26529			UBE2F	1.35
					ZNF703	-1.26265			CR1	1.83
					OSM	2.57539			PPM1M	1.87
					TMEM161B	-1.04934			MTF1	1.32
					SH3GLB1	1.53416			HIGD1A	1.17
					TRDV3	-2.63409			MID1IP1	-1.19
					FAM135A	-1.07388			TNIK	-1.68
					SETDB2	-1.05766			FAM160A2	1.15
					TMEM106B	-1.48138			ROMO1	1.85
					ADGRG3	3.61663			TAGAP	-2.45
					TLE3	1.41815			MEF2A	1.79
					CEBPD	1.70931			RBMS1	1
					SLC11A1	1.32754			NR3C2	-1.39
					MGAT5	-1.10954			PARP1	-1.42
					LYRM7	-1.09276			SMAD3	-1.53
					TSPO	2.35862			MME	-4.57
					ST3GAL4	1.90648			SCCPDH	1.56
					SLA	1.18411			GTDC1	1.45
					EOMES	-2.27507			BATF	1.51
					CEACAM3	1.26807			CDKN2C	2.17
					NCAM1	-1.39863			NAA38	1.63
					C1RL	1.01519			GATA3	-2.65
					TMEM120A	2.14672			TADA3	1.03
					PTEN	1.1404			APOL3	-1.67
					CEACAM4	1.23065			SLC25A28	1.19
					SLCO4C1	1.49911			TOR4A	1.25
					ZMYND11	-1.76291			NOG	-1.72
					A2M-AS1	-2.27803			MKNK1	2.79
					SP4	-1.31211			CHST11	-1.67
					HOPX	-2.07716			SEC14L1	-1.56
					IKZF3	-1.4016			UBE2J1	1.94
					RNF125	-1.91463			VSTM1	2.53
					LINC01000	1.16169			ARL8A	1.06
					LRP5	1.11567			IFIT2	-3.61
					BCL11A	-1.50431			TPM4	1.51
					GPALPP1	-1.11164			CEBPZOS	1.39
					IDI1	1.99908			SERPINB1	2.33
					WWP1	-1.48318			PPP4R2	1.81
					MTF1	1.06875			ZBTB7B	1.11
					RFX5	-1.3141			ETF1	1.12
					TOX	-1.59559			MLLT1	1.2
					PLSCR2	1.50738			GSE1	-2.14
					PLIN3	1.08935			DCAF1	-1.18
					HNRNPA3	-1.07277			SORT1	1.98
					RPA1	-1.38257			CREB1	-1.12
					PEX1	-1.38053			CAPZA1	1.08
					TCF3	-1.32463			GALNT2	2.42
					KLF7	1.51565			FAM102A	-1.97
					THUMPD1	-1.33541			NUP210	-1.12
					CRTAM	-1.60561			SEC14L1	-1.63
					MTF1	1.02161			FOXN3	-1.09
					TSPOAP1-AS1	-1.57805			MYCL	-1.41
					NATD1	1.40885			LIMK2	1.55
					SRSF8	-1.21847			VPS25	1.2
					CEACAM1	3.39336			PCYT1A	1.26
					TDRD3	-1.18152			TAGAP	-2.41
					TRIM25	1.57382			NXT2	2.11
					NRXN3	-1.17077			CARD19	1.35
					ABI2	-1.42115			ZFP36L2	-2.05
					IDI1	1.98528			SH3GLB1	1.61
					LDOC1L	-1.5767			RNASE3	2.96
					NCF4	1.61632			DPF2	-1.03
					PTGER4	-1.695			IRAK3	2.49
					ZNF23	-1.28847			ARL8B	1.02
					IRAK1BP1	-1.24403			PCYT1A	1.74
					MTX3	-1.04463			MSRB1	1.1
					PERP	-1.05522			VAMP7	1.18
					KCNJ15	1.03471			RAB11FIP1	-1.5
					KMT2A	-1.31004			CLEC2D	-1.41
					KMT2A	-1.08851			PASK	-2.08
					MLLT3	-1.23628			SLA	1.2
					FXN	-1.40976			MYCBP2	-1.16
					UHRF2	-1.472			SEMA4D	-1.4
					DACH1	1.95999			USP11	-1.5
					CD59	1.96922			TBX21	-1.82
					SH2D1A	-2.31116			SIK3	-1.1
					AGPAT5	-1.96252			ECRP	2.42
					GPR157	-1.08665			CAPN3	2.09
					GATA3	-2.22414			MCTP2	1.62
					LIMA1	-1.36586			POMP	1.05
					TPP2	-1.1718			CYBB	1.72
					SMAD5	-1.26973			STK3	1.85
					LCN2	4.26315			SFT2D1	1.18
					IL1R2	2.02733			HNRNPLL	1.04
					PTPN4	-2.1222			LDLRAP1	-1.48
					HEG1	-1.53519			ARHGAP18	1.49
					FBXL16	-1.42826			PHTF1	1.51
					TMEM245	-1.43931			GLS	-1.05
					KLF12	-1.13709			PDZD8	1.55
					EXOSC2	-1.08449			F5	2.11
					SMPD3	-2.12894			NELL2	-3.18
					GATA2	-2.26457			BTN3A2	-1.99
					SLC4A7	-1.55034			NHS	-1.11
					PFKFB2	3.06121			CKLF	1.4
					NR3C2	-1.14672			DSE	1.82
					PRR5L	-1.32145			CD300LB	-1.13
					ANKMY2	-1.16129			EXOSC4	2.02
					HIP1	1.42658			FAM105A	1.53
					ELK4	-1.83657			KMT2A	-1.52
					ELOVL6	-1.23423			LOC727820	-1.22
					CD47	-1.5675			NDST2	1.81
					NOL9	-1.53208			PGS1	1.91
					IFNAR1	1.29144			LIN7A	1.68
					URI1	-1.12786			MSL3	1.58
					BCL9L	-1.83159			ATOX1	1.29
					CEP290	-1.32978			GNAQ	1.33
					PHTF1	1.89338			CAPN3	2.21
					LANCL1	-1.411			TMEM167A	1.41
					IL10RB-AS1	1.51968			MAML2	-1.93
					STOM	2.01961			MME	-4.03
					PCMT1	1.06577			PRKDC	-1.88
					BICDL1	-1.1524			OSBPL3	-1.2
					PRR5L	-1.70782			LAT	-1.8
					TRIB2	-1.70413			GRK6	1.14
					TGFBR3	-2.31452			DRAM1	1.72
					BIVM	-1.53161			SLC36A4	1.75
					UTRN	-1.34706			MLKL	1.2
					FBXO21	-1.47869			KIAA0930	1.3
					UFM1	-1.15088			VAMP3	1.01
					SLC25A40	1.29451			ST6GAL1	-1.73
					MMP8	4.90523			FBXO30	1.77
					ANXA2R	-1.26574			ZDHHC19	3.23
					FUNDC1	-1.17849			CABIN1	-1.17
					LDHA	1.64604			FBXW2	1.61
					SCAMP1-AS1	-1.25386			NFATC3	-1.04
					NT5DC1	-1.48264			SPIDR	2.43
					CXXC5	-1.89072			CD58	1.77
					FOSL2	1.35594			NCF4	1.14
					MFHAS1	-1.92749			USP36	-1.35
					LOC100507507	1.04138			SDHC	1.35
					YLPM1	-1.36165			CHPT1	1.9
					PRKACB	-2.2697			AMPD2	-1.53
					FANCF	-1.31721			BRI3	1.03
					YIPF1	1.07945			KIAA1324	-1.65
					CAPG	1.98088			CR1	2.17
					THEM4	-1.44052			SLC36A1	1.81
					SRSF11	-1.45833			SULF2	-2.85
					PHF21A	1.421			JAK2	2.14
					EXOC6	1.24256			LAIR1	2
					ZNF319	1.08677			RNF7	1.06
					ESYT2	-1.606			ZNF652	-1.35
					ST3GAL5	-1.53676			RAB8B	1.48
					TRAF5	-1.63936			HCG26	-1.3
					RALB	1.68829			MS4A6A	1.89
					TCEA3	-1.24522			LTB4R	1.69
					HNRNPDL	-1.44642			RAB27A	1.14
					HLA-DMB	-1.90555			BAZ1A	1.61
					ANAPC5	-1.60618			TRAC	-2.54
					GSPT2	-1.38585			SDHC	1.31
					AKAP12	-1.03501			YOD1	2.16
					SSBP3	-1.74937			NUB1	-1.11
					SLC25A36	-1.46503			DBP	-1.13
					NIPAL3	-1.51145			HLA-E	-1.16
					MAP3K4	-1.22999			SETX	-1.07
					AGAP4	-1.27563			FES	1.24
					CCDC50	-1.02494			YIPF1	1.17
					FCAR	1.85218			ZNF33A	-1.12
					LOC100505549	-1.45004			CBX7	-1.21
					GRK6	1.3915			ZFP36L2	-2
					NOG	-2.55622			UBE2J1	1.62
					GTPBP8	-1.29051			VPS54	1.43
					ZNF320	-1.48748			HIVEP2	-1.42
					FCAR	3.27023			CD96	-1.53
					LIN7A	1.65672			BCL6	2.13
					ESCO1	-1.04889			WDFY3	1.83
					NFATC3	-1.18885			HIP1	2.01
					RORA	-2.78222			ASPH	3.07
					HFE	1.13083			CKLF	1.45
					EXOSC9	-1.11984			EFHD2	1.17
					SIPA1L2	2.31378			MORC2	-1.22
					SORT1	1.79405			LOC101928595	-1.89
					PTP4A2	-1.18653			EIF4E3	1.52
					CD3G	-1.95856			CTSH	1.4
					FAM208B	-1.05335			NAIP	2.76
					IFITM2	1.00855			CYP1B1	3.5
					NUCKS1	-1.73053			ST3GAL4-AS1	3.06
					PIK3CG	1.03331			STAT4	-2.33
					NFATC3	-1.17774			LOC727820	-1.21
					LILRP2	1.73544			SSBP2	-1.24
					RPAP3	-1.53216			LOC441081	2.81
					HMGN3	-1.66828			CMTM4	2.34
					FAM69A	-1.3884			SMCHD1	-1.8
					KCNJ15	1.75693			CD59	2.29
					TMEM116	-1.23182			SDHC	1.22
					POLDIP3	1.88919			LMO2	2.73
					IL10RB	1.31704			BTN3A2	-2.28
					ELP2	-1.26379			CHERP	-1.42
					CHIC1	-1.54098			GPAT3	1.39
					PMAIP1	-2.55958			UBE2F	1.42
					FNBP4	-1.96558			CD58	1.69
					PATZ1	-1.07077			OAS2	-1.92
					OXCT1	-1.26203			NPAT	-1.07
					NAIP	2.54374			RNF7	1.22
					RALGAPA2	1.32695			CD58	1.97
					NOL8	-1.27298			ERN1	-1.61
					P2RY8	-1.75778			PDE4B	-2.13
					APMAP	1.67412			MS4A6A	1.68
					MTR	-1.28561			YME1L1	-1.12
					WDR75	-1.34815			KIF1B	1.81
					BUB3	-1.51786			TGFBR3	-2.26
					RORA	-2.54751			TAF13	1.21
					LAX1	-1.37734			NCF4	1.2
					YY1	-1.21007			AIG1	1.63
					IL10RB-AS1	1.41316			COX8A	1.17
					CTCF	-1.00384			PRR5L	-1.48
					ZBTB2	-1.19949			HVCN1	-1.62
					PSMA5	-1.12546			KMT2A	-1.68
					TADA1	-1.184			PTPN4	-1.75
					USPL1	-1.19872			XYLT1	-1.43
					KRBOX4	-1.28668			DHRS13	1.62
					DDHD1	-1.3608			SF3A1	-1.24
					IL1R1	1.48529			NAPRT	1.54
					SIPA1L2	2.16637			ALOX5	1.83
					HNRNPR	-1.09293			LRRFIP2	1.4
					DDAH2	2.13662			C1orf122	1.04
					VPS13C	-1.30838			MCTP1	1.89
					SUMF2	-1.10385			COLGALT1	1.24
					PGRMC2	-1.06591			HEG1	-1.42
					EHMT2	-1.40124			LY9	-1.67
					MFHAS1	-1.65325			FOXN3	-1.19
					DDAH2	2.12216			USB1	1.32
					USP28	-1.26717			TOR1A	1.18
					TCF3	-1.21563			TOR1A	1.11
					GSE1	-1.11643			TRERF1	-1.7
					CDK6	-2.0044			FUT11	-1.38
					LINC01420	-1.3845			SQSTM1	-1.11
					PPP1R3E	-1.07218			NOL4L	-1.66
					RUFY3	-1.52598			BCL11B	-2.76
					IFNGR1	1.1084			RALGAPA2	1.45
					ENPP5	-1.34081			GTF2A2	1.1
					TP53I3	1.58725			GBP5	-1.96
					RETN	3.48411			DDX24	-1.52
					ZNF84	-1.1225			RARRES3	-1.82
					GLS	-1.06262			GM2A	2.12
					TP53I11	1.33868			SPINT1	-1.07
					CR1	2.2227			TMCC1	-1.64
					LRRFIP2	1.17231			MS4A6A	1.79
					GCLM	1.20631			IDH1	1.64
					ACVR1B	1.29935			IKZF2	-1.73
					AGAP1	-1.12407			GNAQ	1.02
					CYP4F2	1.48594			PRF1	-2.81
					ADA	-1.64993			NEDD9	-1.63
					EFL1	-1.12074			LY9	-2.08
					FAM76A	-1.23879			IFIT3	-3.87
					ANP32B	-1.23661			JADE2	-2.08
					TRAC	-1.78152			ATP10A	-1.56
					PYHIN1	-2.26713			THBS1	3.2
					LILRA5	3.63931			LOC100131541	-1.33
					ARL8A	1.02786			TCF20	-1.02
					ARL14EP	-1.34056			SRA1	1.12
					MTX3	-1.41396			CD4	-2.47
					COX20	-1.18277			BTN2A2	-1.23
					RNF24	1.2877			CDC42EP3	1.43
					SMAD3	-1.03057			PPTC7	-1.71
					SLC7A6	-1.48864			NFATC3	-1
					RNF24	1.30111			LRRFIP2	1.32
					RBBP7	-1.33832			SGMS2	2.18
					TRIQK	1.18642			IL1R2	4.05
					ALMS1	-1.27514			NIPAL3	-1.24
					DYRK2	-1.15916			CAPN3	2.2
					ITPKB	-1.5033			PCYT1A	1.65
					HADH	-1.3377			PPP1R12B	-2.37
					TMEM267	-1.77602			PGM2	1.77
					PMS1	-1.70396			RABGAP1L	-1.65
					NABP1	1.06993			TAF4	-1.54
					HDC	-1.10356			MLLT3	-1.61
					CSGALNACT2	1.29257			AGTPBP1	1.9
					PRKCH	-1.20702			WHSC1L1	-1.05
					FLJ35934	-1.32939			RCHY1	1.26
					RHNO1	-1.20904			IL10RB	1.15
					BTBD11	-1.32707			MGST1	1.53
					NABP1	1.05362			RBMS1	1.05
					MYCBP2	-1.30203			PARP14	-1.77
					USP14	-1.20608			PAG1	1.76
					FAM117B	-1.16			PRKCQ	-2.16
					CD59	1.78434			RAB11FIP1	-1.59
					CDC14A	-1.02858			IL1R2	3.38
					TPP2	-1.41024			FOXP1	-1.31
					CEP41	-1.07857			MORC2	-1.49
					ATP6V1C1	1.80137			NLRP12	1.26
					NUP35	-1.21159			GALNT2	2.15
					ARID1B	-1.19514			CHMP2B	1.21
					FLOT2	1.85067			IFIT3	-3.3
					IFT80	-1.49191			ZAK	1.59
					PEBP1	-1.75939			ITPR3	-1.52
					44810	-1.74208			GLT1D1	1.17
					STAT5B	1.39533			CCPG1	1.39
					CBLB	-1.76273			MEF2A	1.75
					IZUMO1	1.47028			S1PR5	-2.28
					ATP11B	1.62711			ITPKB	-1.61
					S100A6	1.14166			ALPL	2.52
					FAM43A	-1.71101			TNFAIP2	-2.34
					IFT80	-1.301			FBXL5	1.29
					TMEM14A	-1.32241			ZEB2	1.59
					TARSL2	-1.18217			C3AR1	2.09
					TFB1M	-1.09486			MEF2A	1.87
					TRIM26	-1.02004			ESYT2	-1.56
					CCDC18-AS1	-1.25483			ASAH1	1.04
					LRPPRC	-1.21836			BTN3A3	-2.28
					ALOX5	2.79662			IKZF3	-2.03
					LMTK2	1.28832			SEPHS2	1.04
					OSBPL9	1.15995			JAK1	-1.61
					RABGAP1L	-1.55807			YME1L1	-1.14
					VAMP3	1.55366			MTF1	1.38
					SCML4	-1.52651			MOSPD3	1.28
					TCF3	-1.26799			ACSL1	1.24
					CPD	1.27478			ALOX5	1.62
					YPEL1	-1.15873			BBX	-1.03
					SIRPA	1.17273			PTGDR	-1.06
					DYRK2	-1.95719			EMILIN2	2.09
					CLEC2D	-1.62052			GAS7	1.83
					SLC38A1	-1.89805			CYP1B1	3.41
					TCF3	-1.18312			FOXN2	1.38
					ZNF420	-1.14223			PHTF1	2.16
					EBLN2	1.15271			MYCBP2	-1.43
					DOCK10	-1.71351			GAS7	1.52
					OTUD4	-1.058			SFT2D1	1.29
					EIF4B	-1.04466			MTHFD2	1.91
					ICE2	-1.45857			FLOT2	1.49
					GLG1	-1.06339			ACSL1	1.81
					CCAR1	-1.46177			BCOR	-1.19
					SACS	-1.86694			SLFN5	-1.7
					STK17B	1.41411			PJA1	-1.38
					BAALC-AS2	1.30426			CDK5RAP2	2.42
					PDZD8	1.21989			NLRP12	1.36
					MPHOSPH10	-1.08083			MTF1	1.17
					ASIC2	1.02536			CREBRF	-1.13
					CAMK2D	-1.60016			BCL2A1	2.72
					XPO7	-1.11157			ARRB1	-1.15
					TMEM245	-1.43305			NFKBIZ	1.13
					PHC1	-1.18213			C1GALT1C1	1.39
					GOPC	-1.16904			FGD4	1.72
					METTL8	-1.38188			SELT	1.54
					TC2N	-1.85653			LRRN3	-3.19
					SLFN5	-2.03328			HCK	1.11
					RNF126	-1.08148			MILR1	1.74
					SPOCK2	-2.27527			CCND2	-2.03
					ADAM19	1.03245			GLG1	-1.19
					DGAT2	1.28675			PADI4	2.44
					ZFAND1	-1.34034			44813	-1.35
					TMEM50B	-1.06736			COX5B	1.01
					CD96	-1.44765			SLCO4C1	1.79
					HACD3	-1.14616			SEC24A	1.71
					MDN1	-1.33381			ANO10	1.8
					EMB	1.60347			EXT1	1.46
					UNG	-1.2713			MAP3K4	-1.03
					PSPH	1.05583			EIF4B	-1.09
					SCML4	-1.76103			BANP	-1.24
					OPTN	-1.76914			NFATC2	-2.54
					IL1R2	2.51045			GLA	1.06
					TTC17	-1.05119			SLFN5	-1.51
					CXCR3	-1.23071			BNIP2	1.64
					TCN1	2.73958			LPCAT2	1.81
					TESC	1.45881			AZI2	1.21
					VNN1	2.70278			TMCC1	-1.56
					SLC25A37	1.12314			MYLIP	-1.38
					AIDA	-1.01141			TRIQK	1.88
					F5	1.62914			EMB	1.55
					SRSF10	-1.10414			PDGFC	3.01
					LBH	-2.35505			TFDP1	1.19
					TTC39B	-1.44229			HCRP1	-1.3
					FARSB	-1.46854			MCTS1	1.28
					TRMT13	-2.01236			SPTLC2	1.64
					ZNF573	-1.84172			DOK3	1.52
					RAB11FIP3	-1.68817			KMT2C	-1.24
					C12orf29	-1.62514			CD247	-2.64
					MLLT3	-1.06686			PHYKPL	1.01
					CEP95	-1.11402			UBE2J1	1.67
					TFDP1	1.77329			CR1	2.01
					MKNK1	1.71559			SYNRG	-1.05
					GNPTAB	-1.27606			TSPOAP1-AS1	-1.35
					MS4A4A	1.97309			PNPLA6	1.2
					ZNF253	-1.12027			RORA	-1.22
					FAM69A	-1.5045			IGFBP7	2
					NDST2	1.43277			GRB10	2.32
					GATA3	-2.35815			SAR1B	2.27
					ORM1	2.73776			LAIR1	2.14
					ZCCHC4	-1.28038			IL1RN	1.32
					LSG1	-1.31996			NDUFAF7	1.27
					NKTR	-1.60103			CREB1	-1.01
					IL2RB	-2.47486			PTPN22	1.51
					TIGD3	-1.3837			ABCG1	-2.79
					NKTR	-1.22926			OASL	-2.26
					CD2AP	-1.54232			SLC22A15	1.58
					FAM126B	1.03429			RERE	-1.18
					SUPV3L1	-1.05127			TAGAP	-1.85
					CNOT7	-1.03009			JMJD1C	-1.4
					DTX3	-1.11958			SAMD3	-2.76
					SKIV2L2	-1.12972			SLFN5	-1.74
					VAMP3	1.22547			FAR2	2.36
					SIGLEC9	1.02704			DPEP2	-1.95
					KANSL2	-1.05548			AOC3	-1.21
					MAN1C1	-1.54109			ITGAL	-1.29
					KLHL36	-1.01267			PRKD2	-1.19
					BBS2	-1.22348			KIAA0930	1.28
					NFE2	2.49027			CD6	-2
					CREBL2	-1.27568			PDE4D	2.01
					MCCC2	-1.15786			NDUFB9	1.2
					TTC39C	-1.02705			LEPROT	1.18
					CLEC4E	1.59393			ASPH	3.03
					GZMA	-2.74148			HMCES	-1.27
					EPRS	-1.2205			ADCY9	-1.33
					CCDC14	-1.0422			CPEB4	1.42
					TMEM88	1.02988			ZCCHC2	-1.67
					ASF1A	-1.45454			DPH3	1.44
					FAM162A	-1.59954			ITGA5	-1.16
					PPTC7	-1.37139			CREB1	-1.02
					SIRT1	-1.0814			WWP1	-1.13
					CDC25B	-1.61098			ZCCHC2	-2.14
					FEZ1	-1.13265			CD5	-1.65
					TSPOAP1-AS1	-1.16739			SMIM3	1.03
					SLC35D1	-1.23818			GM2A	1.93
					LILRB4	1.22974			BCAT1	2.36
					NCF4	1.78378			LOC728392	-1.92
					FAM162A	-1.59527			YY1	-1.12
					NSMCE4A	-1.16144			GBAP1	2
					MRPS18B	-1.45844			METTL9	2.14
					WEE1	-1.64548			RAB20	2
					LYRM2	-1.13733			SRPK2	-1.24
					NAP1L1	-1.33926			ABLIM1	-2
					MAML2	-1.40363			PPP1R3D	1.6
					CTSC	-1.30678			SIGLEC5	1.68
					C9orf172	1.55451			ABI2	-1.02
					TTC37	-1.34837			RUNX3	-2.1
					UBE2Q2	-1.41325			FKBP5	2.17
					MAP4K4	1.0229			SH2D2A	-1.24
					RORA	-2.72596			TPR	-1.12
					ACADSB	-1.34442			LSM6	1.23
					PCMTD2	-1.27388			GLIPR2	1.09
					MYCBP2	-1.24234			NABP1	1.61
					MYBL1	-2.50352			EIF4E3	1.46
					RNF24	1.05085			BCL11B	-2.74
					TMEM245	-1.27982			TRAC	-2.53
					CMSS1	-1.49544			PLEKHB1	-1.43
					GORASP1	1.19282			TMEM165	1.52
					CD14	1.55267			LPIN2	-1.3
					OSCAR	1.73197			LPCAT2	1.52
					HDAC9	-1.83165			NARF	1.07
					EIF4B	-1.08815			LRBA	-1.19
					LEPR	-1.10841			WIPI1	1.71
					OSGEPL1	-1.85744			IRF1	-1.14
					MKNK1	1.96366			POLB	-1.35
					MFSD8	-1.4169			MS4A6A	1.34
					DSE	1.1911			LIME1	-1.2
					PHC2	1.03399			TXNDC17	1.5
					PTCD3	-1.28314			CREBRF	-1.08
					LUC7L3	-1.15598			CCNB2	2.08
					MAGED1	-1.08588			CCR6	-1.52
					NR2E1	1.13621			ARL4C	-2.55
					ARL4C	-2.26781			PYCARD	1.04
					SLC25A36	-1.23593			ASGR2	2.4
					ST6GAL1	-1.68105			BTN3A3	-2.35
					ANKH	-1.11264			MAP4K1	-1.19
					AGFG1	1.79974			CYB561	-1.38
					TMEM267	-1.29933			JAK2	1.42
					VPS13A	-1.07635			FRY	-1.58
					SLC18B1	-1.65575			IGFBP7	1.82
					PSENEN	1.29653			HSBP1	1.4
					URI1	-1.36387			ZHX2	-1.2
					LIPT1	-1.16919			DPP4	-1.07
					HN1	1.43353			CDC25B	-1.87
					FAM162A	-1.63645			OGFRL1	-1.77
					DGAT2	1.35877			NABP1	1.51
					SLC36A1	1.04976			KDM3A	-1.37
					GAS7	1.841			TAGAP	-2.58
					NOA1	-1.25099			ATL3	1.54
					COL10A1	1.45722			HPGD	4.08
					STRBP	-1.76587			SPTAN1	-1.39
					CD44	1.2047			ADAM9	1.91
					SLC9A2	1.11861			ST3GAL4-AS1	2.32
					NLRP12	1.21367			LPIN2	-1.39
					GNPDA2	-1.22454			KLRG1	-1.57
					CHSY1	1.47004			SLC7A6	-1.21
					MAK16	-1.4487			ALDH3B1	1.07
					DCAF16	-1.26024			FAR2	2.2
					TNFSF13B	1.34339			GALNT2	2.18
					PJA1	-1.26063			UBE2J1	1.51
					RASAL1	1.50369			FLVCR2	1.73
					MEF2A	1.27391			KMT2A	-1.44
					CAMP	2.65621			PGM2	1.26
					GCLC	-1.0141			ETNK1	1.11
					EXOSC4	2.05452			MPZL1	-2.19
					HAUS3	-1.3592			AGTRAP	1.16
					AFF3	-1.58234			KLF12	-1.9
					NUP210	-1.2519			IFNGR1	1.26
					RUFY3	-1.3842			CDA	1.45
					NUFIP1	-1.40039			AGFG1	2.22
					ELK4	-1.32216			ANXA1	2
					FASTKD1	-1.39136			FAM105A	2
					ICE1	-1.0145			SPEN	-1.05
					FAM117B	-2.0336			RNF125	-1.91
					LRRN3	-1.97162			MTR	-1.25
					ZNF124	-1.02961			KMT2A	-1.34
					ECE1	1.32173			NFATC1	-1.15
					NAA40	-1.65258			FOXN3	-1.01
					KLRF1	-2.73794			PRRG4	-1.58
					MS4A4A	2.50562			CARD11	-1.09
					SSBP2	-1.45815			ZAK	1.4
					ALMS1	-1.22703			PAQR8	-1.84
					CEP85L	-1.51332			MSRB3	1.76
					LRPPRC	-1.66382			PRKCH	-2.18
					IFT74	-1.40207			PPTC7	-1.49
					RBM26	-1.00942			MYCBP2	-1.19
					ZNF195	-1.16458			H2AFJ	1.18
					TMEM87B	-1.07161			RORA	-2.14
					SPTLC2	1.39438			GBP5	-2.32
					MYL4	1.31716			PXK	1.16
					RHOQ	-1.11767			IKZF3	-1.37
					PDE6D	1.07951			PRKAG2	-1.18
					PURA	-1.01509			SPTAN1	-1.51
					TPD52	-1.05562			CYBB	1.48
					ZNF529	-1.0075			KAT6B	-1.4
					NAE1	-1.31286			FKBP5	2.3
					OLFM4	4.62305			ARID1B	-1.03
					CDC16	-1.11935			FOXO1	-1.1
					BIRC3	-1.43031			FBXL16	-1.95
					LRRN3	-2.04895			NSG1	-1.27
					BCL11B	-2.2933			ENO1	1.15
					OLIG1	-2.65025			EOMES	-2.29
					CLIC5	-1.0376			FBXO9	1.36
					BACE2	-1.04872			UBE2L6	-1.38
					AGK	-1.51979			PRKX	-1.85
					LINC00998	-1.33092			SEC62	1.49
					DNAJA3	-1.00002			MLLT6	-1.52
					CD3E	-1.97836			LIMK2	1.17
					DNAJA3	-1.06897			FOXP1	-1.47
					YY1	-1.03385			ABI2	-1.24
					ANKRD36B	-2.1466			NSG1	-1.17
					VSIG1	-1.37687			GMFB	1.67
					MRPS33	-1.41909			LILRA6	1.31
					WDFY1	-1.03322			UEVLD	1.27
					LINC01215	-1.84872			ZAP70	-2.16
					SDHAF3	1.72279			UBE2H	1.35
					ESYT1	-1.57457			PLEKHA1	-1.92
					JMJD6	1.15948			TNIK	-1.31
					AKR1B1	-1.28009			AQP3	-3.12
					PVRIG	-1.79324			P2RY8	-1.63
					CXCR1	1.05245			DPP4	-1.67
					LINC01272	1.64883			RBPJ	1.08
					MIEF1	-1.06682			CCDC53	1.11
					FAM220A	-1.20611			PRDM5	2.9
					BCOR	-1.12695			ADM	1.69
					NSA2	-1.30667			ATP6V0E2	-1.24
					UBA2	-1.25696			CBLB	-1.69
					VAPA	1.12175			WWC3	-1.09
					ITGA4	-2.00053			RUNX1-IT1	-1.37
					MAP9	-1.37837			BCAT1	2.56
					OSBPL7	-1.03392			FAM171A1	-1.14
					TRIM59	-1.49981			RASA3	-1.09
					SLC35A3	-1.1673			NIPAL3	-1.38
					EIF3A	-1.05554			KMT5A	1.19
					RPL35A	-1.12948			SEMA4D	-1.67
					MSH2	-1.03605			MEN1	-1.16
					ARL2	-1.0469			FAR1	1.42
					44810	-1.39955			UBASH3A	-1.87
					CKLF	1.06705			PKN2	-1.28
					DDX18	-1.43181			C5orf56	-1.03
					TIMM9	-1.48926			SAR1B	1.65
					PURA	-1.27368			RMDN1	1.45
					BTN3A3	-1.77425			MPZL1	-1.18
					NADK2	-1.40112			TRIB2	-1.38
					FKBP5	2.22677			PXK	1.22
					FPR2	2.58352			ENTPD1	1.21
					MARCKS	1.18582			SRRM2	-1.44
					SLC12A9	1.27975			HMGB2	1.78
					PP7080	-1.17863			OLFM4	6.23
					TRAK2	-1.10729			SERPINB2	2.85
					GPR18	-2.1834			CCDC88C	-1.92
					UBTF	-1.22893			COQ2	1.54
					TC2N	-1.55157			CD59	2.23
					PDZD8	1.08388			MYLIP	-1.21
					AGTPBP1	1.00212			RNF144A	-1.16
					FAM20A	2.44675			SPCS3	1.46
					RHOF	-1.2947			JAK1	-1.6
					IL7R	-2.20373			RELL1	-1.7
					MTERF3	-1.15121			GALNT14	2.73
					KLRD1	-1.11486			CAMK1D	-2.02
					SRSF8	-1.73407			AZI2	1.39
					RAD17	-1.02675			UBE2F	1.22
					EIF3E	-1.2311			TSPOAP1-AS1	-1.49
					CD2	-1.94603			KIF3C	1.19
					SCAND1	1.31664			MICAL2	-1.61
					CAND1	-1.0525			HIGD1A	1.23
					TMEM134	-1.24977			STK17B	1.59
					IL12RB1	-1.17792			LGALS8	1.8
					AKAP11	-1.4883			CYP1B1	3.06
					DHRS4-AS1	-1.06609			EBPL	1.53
					DDX24	-1.17305			BBIP1	-1.63
					CD44	1.19712			HPRT1	1.56
					USB1	1.16464			ZAP70	-1.65
					IFNAR1	1.16316			OSBPL9	1.09
					TP53	-1.72773			RNF213	-1.25
					MAP4K1	-1.22779			UBN1	-1.61
					LPIN1	-1.18595			NEK6	1.21
					YOD1	1.60637			RABGAP1L	-2.08
					UBE2I	-1.16664			SLFN5	-1.91
					ZDHHC2	1.05871			KAT6B	-1.22
					MAPRE1	1.18176			SATB1	-1.15
					TMEM260	1.2784			PDCD4-AS1	-1.65
					JAK3	1.84587			F11R	-1.27
					SDAD1	-1.52004			RNF7	1.09
					MTSS1	-1.46075			TMEM70	1.31
					TNFRSF25	-1.73736			LDOC1L	-1.51
					RBM47	1.17332			PGM1	1.02
					MARCKS	1.70326			MSRB2	1.21
					CD63	1.3257			SMCHD1	-1.46
					ECI2	-1.56808			TNFSF13B	1.43
					SYTL2	-1.8947			TXN	1.73
					RCAN3	-1.4249			TPM4	1.39
					TXK	-1.586			SRPK1	1.48
					MYL4	1.27241			LTBP3	-1.31
					MFNG	-1.13015			JPX	-1.4
					ALOX5	2.74827			CHMP7	-1.12
					RBMS1	1.08339			SMCHD1	-1.76
					METAP2	-1.15724			GLRX	1.21
					ARMC1	-1.28868			CD82	1.2
					PIK3R1	-1.38742			LTF	4.53
					KLRB1	-2.28962			TRIM25	1.06
					TRIQK	1.28743			CDC42EP3	1.55
					BCL2	-2.18529			CEP68	-1.24
					PFKFB2	2.63844			GRK6	1.04
					ETAA1	-1.16317			MYLIP	-1.51
					KLRD1	-2.21164			CEBPD	1.17
					AQP3	-2.07063			ATP9A	1.4
					TBC1D4	-1.26063			POLRMT	-1.12
					PTGES	1.028			ZBTB4	-1.35
					FOSL2	1.43981			ZNF831	-1.46
					ZNHIT6	-1.50384			ARL4C	-2.38
					ADGRG1	-1.5534			44810	-1.32
					TMEM19	-1.19125			LYRM1	1.18
					FTO	-1.45285			JAK2	1.31
					MDH2	-1.13997			HCP5	-1.28
					FAM126B	1.04155			DNMT1	-1.54
					LYRM7	-1.73967			MX1	-2.26
					AP5M1	-1.09589			AZI2	1.48
					FOSL2	1.16948			BCL9L	-1.43
					CMPK1	-1.27352			ITGAM	1.24
					NQO2	1.78302			TMEM165	1.78
					BANK1	-1.10684			NABP1	1.9
					TNFRSF25	-1.76552			TKTL1	-1.59
					DYRK2	-1.19009			MFF	1.11
					CHMP4B	2.07564			PATL2	-1.15
					LAT	-1.28863			LPCAT2	1.46
					RPTOR	-1.03948			RPA1	-1.15
					TWF1	1.08351			GSR	1.52
					PPP1R3D	1.24672			PRF1	-2.86
					DCUN1D4	-1.04886			WDFY3	1.46
					TMCO3	1.02449			ABHD14B	-1.31
					RCN2	-1.03392			MS4A6A	1.8
					SORT1	1.61181			NEDD9	-1.49
					AP5B1	1.7051			ZHX2	-1.21
					HDAC4	1.01899			TRPM2	1.03
					RUNX3	-1.86727			LGALS2	-2.33
					RNASEH2B	-1.43741			CECR1	-2.07
					ALDH5A1	-1.45007			RPA1	-1.13
					PPM1K	-1.74941			TAP2	-1.14
					PDCD7	-1.0567			CREBBP	-1.26
					STK39	-1.68065			TESPA1	-1.8
					MICAL1	1.05144			SCML4	-1.4
					RFTN1	-1.66985			ZBTB2	-1.09
					ABLIM1	-1.33599			PIK3CB	1.12
					LOC107985971	-1.58466			KDM7A	1.18
					KRIT1	-1.09363			PTPN22	1.4
					ANKRD36	-1.99079			BCL6	1.38
					BUB3	-1.21179			PTEN	1.15
					ZBTB1	-1.27104			IFNGR1	1.31
					CCSER2	-1.11067			SP140	-1.36
					UBASH3A	-1.21579			LILRB1	1.11
					IFNLR1	-1.13095			TP53I11	1.4
					USP10	-1.08173			TOPORS	-1.47
					SSPN	-1.17489			ZNF83	-1.04
					FZD4	1.45296			TOX	-1.66
					DTD2	-1.11273			WSB2	1.05
					ACSL5	-1.12061			GALNT1	1.04
					ZNF664	-1.39028			EIF4G3	1.04
					IQSEC1	1.16129			ZNF827	-1.64
					MEX3C	-1.02077			MGST2	1.39
					REPS1	-1.09756			NR1D2	-2.27
					TBC1D32	-1.33511			GABPB2	-1.1
					LOC285812	-1.36973			DCAF7	-1.12
					PEBP1	-1.23126			NEDD9	-1.36
					MEF2C	-1.12842			FAM20A	3.19
					DZIP3	-1.3053			FAM217B	1.53
					NFATC2IP	-1.36958			LILRB4	1.46
					METTL18	-1.1519			TMEM184B	-1.01
					KLHL36	-1.08586			IFIH1	-1.95
					C10orf128	-1.59034			TMEM185B	1.39
					TOMM20	-1.22076			TRPS1	1.4
					PHTF1	1.05857			FYN	-1.94
					PEX3	-1.56264			SMCHD1	-1.45
					DIEXF	-1.00457			PROK2	1.69
					ZAP70	-1.5607			ANP32E	1.52
					ESF1	-1.44771			RBMS1	1.26
					ANKRD46	-1.27677			CBLB	-1.53
					USP45	-1.2336			ADGRE3	-2.55
					ZMAT3	-1.31295			NAT10	-1.09
					RFX7	-1.45309			FCAR	1.28
					TMCO3	1.57001			TTC39C	-1.65
					IVNS1ABP	1.3969			MYL6B	1.34
					ZNF652	-1.3875			LRRN3	-2.42
					BACH2	-2.36862			PLEKHA1	-1.85
					TM7SF3	-1.28455			TRPS1	1.45
					JAK2	1.11328			SF3A1	-1.18
					NUP107	-1.14194			SRPK2	-1.1
					SLFN5	-1.93551			GOLGA1	1.32
					CHMP7	-1.05491			TPM4	1.65
					KLHL11	-1.07011			IFT20	1.05
					NAP1L1	-1.5525			GRPEL1	1.73
					ZNF529	-1.4034			NDUFA4	1.89
					PGK1	1.61671			HPGD	3.99
					GSPT1	-1.14912			FAM43A	-1.28
					HACD3	-1.42712			NEFL	-1.21
					PDP1	-1.1494			KLF7	1.22
					ZFP62	-1.12175			CTSL	2.01
					FNBP4	-1.19562			ACPP	1.88
					CD244	-1.27528			AMD1	-1.32
					TMEM174	1.26103			BCL2L11	-1.03
					GLIPR2	1.07912			MDN1	-1.05
					UBE2H	1.67425			SOCS7	-1.16
					PPIL3	-1.25847			DACH1	2.04
					NAP1L1	-1.46496			NLRC3	-2.12
					RPL22	-1.46708			ADGRG1	-2.15
					RNF24	1.077			SLC1A3	1.56
					CD47	-1.36458			PRDX3	1.1
					ARL1	-1.02069			IFIT1	-4
					MXD3	1.00921			ATG2A	-1.35
					TRMT13	-1.43019			EBLN2	1.16
					ATR	-1.30675			MAP4K1	-1.08
					HTATSF1	-1.21357			ATP5C1	1.35
					AMIGO2	-1.60169			HIVEP2	-1.01
					ACAP1	1.84671			MARCO	2.27
					NAP1L2	-1.08385			SF3A1	-1.26
					RFXAP	-1.41583			ERO1A	1.2
					NUP54	-1.14714			C4orf3	1.14
					RASGRP1	-2.1022			TNRC6C-AS1	-1.45
					B3GNT5	1.9258			CD300LF	1.42
					RTN1	-2.50265			TMEM268	-1.04
					TRIM25	1.13689			TGFBR1	1.38
					ENOPH1	-1.19662			ARPC1A	1.08
					NAP1L1	-1.4129			CRIPT	1.13
					OGFOD1	-1.10986			IL7R	-2.36
					MCCC1	-1.27861			MSI2	-1.05
					MAP4K1	-1.43926			KCNE1	2.49
					EID2B	-1.1169			NOL9	-1.34
					HCK	1.08291			LCK	-2.19
					SGK223	-1.69737			PLEKHO1	-1.46
					TRIM44	-1.02724			MOV10	-1.23
					PSIP1	-1.00237			ZNF438	1.73
					ZNF268	-1.05338			HERC6	-1.17
					CFLAR	1.03166			IL2RB	-2.65
					SH2D1B	-1.78756			RABAC1	1.04
					SLAIN2	-1.11377			SLC25A24	1.59
					SOX12	-1.05027			VPS54	1.13
					RRN3P1	-1.00634			OSM	1.65
					EIF3E	-1.17637			44810	-1.22
					ZBTB11	-1.01113			STXBP2	1.56
					YEATS2	-1.081			ZNF664	-1.22
					TSPAN18	-1.2993			KLRD1	-1.88
					OSBPL10	-1.60183			GRB10	1.96
					ZHX1	-1.06375			LDLRAP1	-1.49
					PREPL	-1.53947			ABCB1	-1.01
					MSANTD2	-1.25332			FGF13	4.1
					NHLRC2	-1.02341			DDX24	-1.21
					VPS13C	-1.5082			GNAI3	1.2
					FKBP5	1.61112			GALNT1	1.39
					SRSF11	-1.41245			LNPK	1.79
					CARNMT1	-1.16734			CEBPD	2.01
					CSRNP1	1.57659			SKAP1	-1.73
					NAP1L1	-1.46556			PPFIBP2	-1.03
					DCTD	-1.20539			ETS2	1.26
					HVCN1	-1.25358			EP400	-1.26
					POP5	-1.21068			PTCD2	-1.22
					RNF141	1.55123			CTCF	-1.07
					TMEM204	-1.87349			UBL5	1.39
					NIFK	-1.30913			ATP13A3	1.38
					PSIP1	-1.22359			ZAK	1.52
					POR	2.10211			CHCHD1	1.07
					HMGN4	-1.18548			44813	-1.23
					RCAN3	-1.25997			FAM117B	-1.7
					NAP1L4	-1.06135			APMAP	1.2
					MYEF2	-1.21938			OASL	-1.84
					LYAR	-1.35944			SSBP2	-1.36
					LARS	-1.04986			SYNE1	2.28
					CNIH4	1.095			PATZ1	-1.26
					MAN2A1	-1.17902			TXNIP	-1.7
					TXLNG	-1.35274			CDADC1	2.21
					MDFIC	-1.83834			SYTL2	-2.05
					TCOF1	-1.09233			GATA3	-1.1
					CYSLTR1	-1.69658			F8	1.94
					PLA2G16	-1.61991			PSMB9	-1.21
					SLC11A1	1.96333			PWAR6	-1.64
					METAP1	-1.08941			SIL1	1.1
					ADAM9	1.27046			TSPAN2	1.84
					DNAJC10	-1.41007			RORA	-1.5
					SLC38A1	-1.91104			SNRK	-1.17
					ZC3H8	-1.00516			WDR41	1.43
					TRMT11	-1.37691			SIPA1L1	-1.29
					NUCKS1	-1.27218			ETS1	-1.95
					FBXL14	-1.1122			A2M-AS1	-2.11
					YES1	-1.70306			TRIQK	1.4
					PEF1	1.19389			CXCL8	-2.95
					CAMK4	-1.59979			ASPH	2.58
					EID1	-1.12682			CDK5RAP2	2.13
					SNX5	-1.32381			ST20-AS1	1.48
					CYP4V2	-1.18661			44810	-1.01
					HMGN4	-1.11161			MAP3K7CL	-2.87
					FAM20A	1.8947			PPP1R16B	-1.32
					SLAMF7	-1.40833			ATP5C1	1.35
					LMAN1	-1.23037			ATF7IP2	-1.12
					SLC25A37	1.19498			PPM1K	-1.61
					FLVCR1	-1.67645			FUT7	1.69
					CEP41	-1.42953			PDXK	1.13
					TLE1	1.10643			GALNT1	1.04
					FCGR1B	1.79554			PDZD8	1.44
					ITM2A	-2.29609			CEBPB	1.02
					XPNPEP3	-1.16846			44805	-1.38
					TYW3	-1.00994			SLFN5	-1.89
					TRIP11	-1.3589			ABI2	-1.15
					CAMK4	-2.19179			RAB11FIP3	-1.37
					DDHD2	-1.44429			TCAIM	1.23
					UPF3A	-1.26278			SF3B3	-1.18
					DEGS1	1.1578			FCER1A	-3.13
					ACSL6	-1.19726			ABCF1	-1.09
					FGD4	1.58768			GLTP	1.19
					SLC25A45	-1.31358			PLB1	1.34
					BCL11A	-1.27099			PSMB6	1.12
					EIF1AX	-1.2329			LILRA3	2.13
					PARP1	-1.33157			CD7	-1.46
					SYNCRIP	-1.09642			JMJD1C	-1.24
					CD6	-1.50224			FTO	-1.44
					BCOR	-1.36069			H2AFJ	1.26
					SRSF7	-1.47575			ZAK	1.08
					FBL	-1.39733			EIF4B	-1.02
					LGALS8	1.65591			TRMT6	1.67
					ZC3H14	-1.22277			KLF12	-1.55
					ZNF404	-1.20572			GALNT1	1.26
					PITPNC1	-1.00564			BANP	-1.05
					SPATA5	-1.40131			GBE1	1.24
					SLC22A15	1.13446			SMARCC1	-1.04
					MYO9A	-1.02754			CSGALNACT2	1.88
					IFFO2	-1.30473			COX7A2	1.29
					THEMIS	-1.9822			SNX29	-1.09
					SUCLG2	-1.37317			FUS	-1.13
					NELL2	-1.96899			PRDM1	-1.43
					CD82	1.43961			RRAGD	1.03
					SERBP1	-1.14758			RRAGD	1.21
					FCMR	-1.8679			SCPEP1	1.55
					IL11RA	-1.41633			ZNF146	-1.15
					QSOX1	1.48614			SAP30L	1.13
					ATP6V1C1	1.6744			PVRIG	-1.96
					TGS1	-1.06477			SIPA1L1	-1.27
					GK3P	2.00058			REM2	-1.5
					ZCCHC7	-1.047			CD160	-2.04
					NAP1L3	-1.21442			DPP4	-1.34
					LSR	1.01085			FEM1C	1.73
					SDCBPP2	1.47353			TTC39B	-1.19
					DRC1	1.16455			TAP1	-1.16
					HMGN4	-1.0226			ZNF395	-1.52
					GATC	-1.01692			SETX	-1.04
					KPNA5	-1.57191			RIT1	1.32
					VNN1	2.6619			RARA-AS1	1.36
					MLLT3	-1.16528			PHF1	-1.16
					NT5DC1	-1.27568			ABCG1	-1.23
					FAM221A	-1.07908			COQ8A	-1.03
					MRPS30	-1.09565			ATP11B	1.46
					CUTA	-1.16405			HIP1	1.84
					MAPKBP1	-1.08084			ID3	-1.05
					CUL4A	-1.12063			GRB10	2.35
					BCL11B	-2.07006			SDE2	-1.16
					PHTF2	-1.0591			TRMT6	1.25
					SLC39A6	-1.00393			PITPNC1	-1.48
					ELP3	-1.16698			PRSS23	-1.32
					SIGLEC5	1.13137			C5orf56	-1.23
					ZXDB	-1.44326			ETNK1	1.5
					NUDT21	-1.15968			MICAL1	1.15
					EIF3M	-1.17613			TMEM140	-1.83
					TTC19	-1.01371			PRKD2	-1.12
					GPCPD1	1.10459			CSGALNACT2	1.74
					ANAPC5	-1.11821			NFATC3	-1.23
					TCF4	-1.37438			CAPZA2	1.4
					CPSF6	-1.42599			SLC25A28	1.48
					SUCLG2	-1.32393			RAB13	1.72
					THAP9-AS1	-1.12385			ECI2	-1.57
					TRIB1	1.27028			GLG1	-1.24
					AFG3L2	-1.30203			NDUFA1	1.18
					ZNF542P	-1.19606			SCML4	-1.08
					IL10	1.76512			SGTB	1.3
					FAM111A	-1.31215			CEP78	-1.78
					TMF1	-1.08035			DNAJC4	1.25
					JMY	-1.49768			CASS4	-2.42
					CAND1	-1.12734			MEGF6	-1.07
					BTN3A3	-1.67501			DR1	1.04
					SRP72	-1.24645			SYNRG	-1.15
					MRPS27	-1.34117			LYSMD2	-1.74
					SRSF7	-1.60544			ISOC1	-1.63
					PSMG4	-1.16499			MERTK	1.85
					EIF3M	-1.18446			KAT6B	-1.31
					SSBP3	-1.47514			THEM4	-1.31
					CYP1B1	1.48395			CMTM4	1.49
					CD81	-1.48709			44810	-1.3
					ATP6V0E2	-1.13793			ZNF420	-1.07
					PADI4	1.86249			CD2	-2.04
					MRI1	-1.38253			GPRASP1	-1.62
					ELMSAN1	-1.13937			CD82	1.29
					LPAR5	-1.00481			ADCY3	2.04
					LAT	-1.3037			ATP5C1	1.26
					PCYT1A	1.06672			ARL3	1.02
					RAB1A	1.35979			LCK	-2.22
					CDKN1C	-2.21386			ENY2	1.35
					DLG1	-1.21466			AGTRAP	1.12
					MEF2C	-1.08121			TIPARP	1.49
					PCYOX1	-1.08164			GNG10	1.37
					ZBTB4	-1.19127			P2RX1	1.53
					ZZZ3	-1.27778			MYO9A	-1.01
					SPTLC2	1.816			TRBC1	-2.21
					FOXP1	-1.38054			UQCR11	1.24
					TIAM1	-1.60202			TXNIP	-1.13
					ZNF382	-1.15059			ETS1	-1.9
					FCGR2C	1.66441			PTTG1	1.93
					GRAMD1C	-1.47799			SELT	1.34
					PRPF4B	-1.0721			ZNF652	-1.39
					CRIPT	-1.12362			OGFRL1	-1.52
					QSER1	-1.16744			DERA	1.16
					ZNF786	-1.08782			C9orf16	1.15
					EBAG9	-1.44871			SUMF1	1.23
					TMA16	-1.37222			KLRD1	-1.93
					PCGF5	-1.59635			SEMA4A	1.45
					TRMT61B	-1.42417			KIAA1551	-1.42
					LRIG2	-1.36836			SPI1	1.17
					DCTD	-1.21152			KRT8P12	1.01
					ZNF260	-1.00129			LNPK	1.66
					LIMD1	-1.32369			ARRB1	-1.14
					TMEM185B	1.39686			AZI2	1.46
					KDM2B	-1.37133			CDK5	1.18
					ITGB3BP	-1.01725			TBCA	1.1
					ATIC	-1.52236			TMEM204	-2.16
					TTC5	-1.2277			TIMP2	1.18
					FUT8	-1.09449			OXNAD1	-1.47
					MRPL19	-1.48669			STARD3NL	1.27
					SRGAP2C	-1.34879			HPGD	3.73
					MTMR12	-1.13986			SOS2	1.04
					ITPK1-AS1	-1.59357			ATP11A	1.01
					STYX	-1.57548			IRF4	-1.39
					HMG20A	-1.28788			JAK1	-1.23
					ARL4C	-1.85555			GMFB	1.61
					PPM1L	-1.00498			PPP1R9B	-1.11
					CCDC115	-1.04577			ANKRD44	-1.09
					GAS7	1.76606			SKI	-1.63
					CEP95	-1.02231			MPHOSPH8	-1.2
					HACD2	-1.17992			MPZL1	-1.41
					TSPAN3	-1.45126			LAX1	-1.43
					TFDP1	1.90426			GOLPH3L	-1.42
					ENO1	1.50418			ACP6	1.21
					CRY1	-1.35573			ADGRG5	-1.04
					S100A8	-1.7045			CYP27A1	-1.14
					GAPDH	1.25987			MPRIP	-1.2
					NPM1	-1.21516			IL1R1	1.78
					LFNG	-1.51767			OGFRL1	-1.09
					ACP1	-1.31471			LILRB3	1.02
					SMARCA4	-1.06141			LINC01503	1.32
					TRUB1	-1.28287			IL16	-1.02
					DPP4	-1.77838			TMEM33	1.24
					FOXP1	-1.07656			MS4A4A	1.91
					ZNF146	-1.28383			GLRX	1.55
					CPD	1.55452			LRIG1	-1.11
					KIZ	-1.20292			P2RY10	-2.35
					G3BP1	-1.14769			GGCX	1.13
					RCAN3	-1.934			LINC01550	-1.3
					LOC399716	1.58662			WSB1	2.59
					EXOC6	1.2167			HGF	1.97
					ZC3H12D	-1.89852			UBN1	-1.04
					CFLAR	1.22002			PRPF8	-1.18
					ABLIM1	-1.73221			RUNX3	-2
					INPP4B	-2.13551			YLPM1	-1.47
					GVINP1	-1.29312			CD3G	-2.11
					SMAD7	-1.13804			PPP1R12B	-1.24
					NAP1L1	-1.38806			OAS3	-1.86
					LZTFL1	-1.10606			TMEM229B	-1.22
					SLC25A46	-1.12304			ZEB2	1.16
					MDC1	-1.02521			TXNIP	-1.28
					ARID1B	-1.2606			ZAK	1.48
					DNAJC10	-1.33202			SLC38A1	-1.35
					MDN1	-1.23294			SPTLC2	1.76
					LOC202181	-1.30466			TMCO3	1.33
					NOC3L	-1.48739			FBXO9	1.37
					AGMAT	-1.47553			MFF	1.03
					C1orf109	-1.57427			RNF146	1.19
					CCR3	-1.91759			KIAA1147	-1.18
					NOP14	-1.1329			TNFSF13B	1.56
					EIF5B	-1.62497			ERI1	1.51
					CREBZF	-1.20286			PAG1	1.22
					LCK	-1.87426			LAMTOR2	1.03
					PCNX2	-1.45441			SCML4	-1.96
					TAF3	-1.05013			ZNF467	1.3
					ANP32B	-1.06963			KAT6B	-1.1
					TMEM263	-1.39598			MYLIP	-1.45
					EPB41	-1.1011			RFTN1	-1.63
					TIMM21	-1.32053			CALML4	1.12
					RBM26	-1.10541			HSDL2	1.23
					ARMC1	-1.29397			ATM	-1.37
					CASP4	1.21021			SLC44A1	1.31
					DNMT1	-1.50108			RCHY1	1.42
					KARS	-1.24692			GALNT2	1.64
					EID2	-1.17744			PEBP1	-1.05
					ZNF567	-1.10169			TRABD2A	-1.51
					SLC5A3	-1.40439			IMPA2	1.31
					KIF3C	1.35609			ELK4	-1.15
					CDKN1C	-2.31096			PPA2	1.35
					SRSF6	-1.03248			SIPA1L2	1.6
					PAK1IP1	-1.01807			PLD1	1.1
					SUCLG2	-1.41088			TNRC6C	-1.09
					TESPA1	-1.35999			PHACTR2	1.09
					C12orf75	-2.02449			PTPN22	1.43
					FOSL2	1.46756			LDHB	-1.52
					MIS18BP1	-1.28491			LDHB	-1.56
					FAR1	1.28248			ZBTB38	-1.39
					TMED8	1.29261			STAT1	-1.55
					KCNA3	-1.09285			MGA	-1.09
					DSTN	-1.04113			LOC100049716	1.26
					STAT4	-1.80374			CPEB4	1.13
					SUN1	-1.26114			ANXA1	1.8
					DKK2	1.86464			ATP8B2	-1.88
					PAX5	-2.42622			HERC5	-2.34
					IPO7	-1.01755			SKAP2	1.1
					SLC25A37	1.63555			TAP2	-1.69
					NOLC1	-1.3005			PLSCR1	1.83
					MBNL2	-1.23176			SH2D1A	-1.88
					HAUS6	-1.26918			FCMR	-2.1
					MAN2A1	-1.01448			RAD23B	1.04
					THUMPD3-AS1	-1.03235			LYPLA1	1.17
					FOXN3	-1.25095			IFNGR1	1.1
					TIMP1	1.66224			PRRC2C	-1.04
					DYRK2	-1.46189			TSHZ1	-1.34
					TLR5	1.87472			SIT1	-1.16
					DIMT1	-1.39772			LACTB	1.61
					TRIM24	-1.19292			ELP2	-1.36
					ALKBH8	-1.02701			TRIQK	1.46
					PLIN5	1.47416			PTGER4	-2
					PFDN4	-1.18572			FERMT3	1.05
					CARD16	1.03778			CTSD	1.36
					RECK	-1.10057			NCL	-1.38
					HEATR1	-1.21496			ATP2B1	-1.65
					TMEM138	-1.06709			USP28	-1.04
					KLRC3	-1.15676			MGAM	1.43
					GPR34	-1.30934			JMJD6	1.57
					FKBP3	-1.04467			STX3	1.1
					PCYOX1	-1.46215			PKM	1.31
					GK	1.82261			TBC1D31	-1.2
					POU2F2	-1.38702			KLRB1	-2.41
					MCUB	-1.37767			BTG1	-1.05
					TTC39C	-1.50792			EIF4G3	1.05
					TRIB2	-1.56317			BORCS8	1.44
					OGFRL1	-1.12906			BAG4	1.32
					ACO1	1.37914			SIPA1L2	1.63
					TCEAL1	-1.06191			FAM20A	1.79
					EBF1	-1.49866			FYN	-1.57
					ZNF121	-1.49117			VPS54	1.3
					R3HDM1	-1.03413			THEM4	-1.27
					CDK6	-1.31969			CRIPT	1.11
					EXOSC4	1.74694			NTNG2	1.07
					CD28	-1.54894			P2RY10	-2.02
					ABHD2	1.11789			ZNF281	1.02
					PPTC7	-1.08283			ENTPD1	1.25
					CLCN3	-1.04039			NFE2	1.1
					FAM208B	-1.34581			BIN1	-1.17
					ENOSF1	-1.55914			ALPK1	1.2
					GK	1.97467			TMED5	1.13
					WDR36	-1.16019			CD24	2.76
					ARHGAP5	-1.17345			GLG1	-1.03
					44805	-1.19631			MFSD14B	1.15
					TSHZ1	-1.47321			NME8	1.71
					PPP1R16B	-1.28338			AHNAK	-1.84
					ST6GALNAC5	1.09971			SRPK2	-1.25
					ST6GALNAC3	1.61234			CD1C	-1.07
					PCGF5	-1.46175			LOC106146153	1.61
					C11orf31	-1.04486			GBP1	-1.86
					ZBTB21	-1.00294			PRR11	1.55
					NAMPT	1.68826			SEC62	1.1
					DDX18	-1.0141			COL4A3BP	1.22
					ZFP36L2	-1.18559			GANAB	-1.09
					IL17RA	1.08661			LY75	-1.43
					CNIH4	1.02392			DHRS3	-1.21
					CLIP4	-1.24981			ACSL4	1.79
					ANGPT1	-1.12728			GSR	1.13
					RINT1	-1.1106			FAM63B	1.58
					NKTR	-1.35323			KLF7	1.01
					TCEA1	-1.01952			TSHZ1	-1.51
					SMA4	1.6794			MSL3	1.05
					LPCAT3	1.04178			PHF20	-1.13
					TMCO3	1.3992			RPL22	-1.43
					GABPB2	-1.02233			MCCC2	-1.11
					CEP290	-1.18684			GBP1	-1.83
					NUP43	-1.38268			PPARD	-1.13
					RUNX3	-1.65315			TRBC1	-2.17
					TBC1D4	-2.02397			RECK	-1.42
					GOLPH3L	-1.16312			TK2	1.21
					WIPI1	1.38287			GTDC1	1.26
					KIAA0040	1.05236			BIN1	-1.19
					PAG1	1.59784			CPPED1	-1.5
					THAP11	-1.02414			IGF2BP3	1.47
					SPIN4	-1.11143			VWA5A	2.12
					TMEM106B	-1.1348			FCMR	-2.01
					NUP205	-1.0566			ACSL3	1.38
					LOC283788	-1.25543			BIN1	-1.37
					CFAP97	-1.03374			ATG16L2	-1.65
					TULP4	-1.14354			KLF12	-2.05
					CAAP1	-1.23967			GCN1	-1.18
					ADCY9	-1.2234			STMN3	-1.23
					GIMAP6	-1.53366			SGK223	-1.95
					FAM179B	-1.02124			LGALS8	1.39
					TRIO	-1.08068			TRAF3	-1.04
					PM20D1	-1.14376			YIF1B	1.19
					GRAMD1A	1.62185			SYNE2	-1.67
					AP1S2	-1.17433			MIAT	1.87
					PLB1	1.01879			LNPK	1.48
					ACSL4	1.06511			PERP	-1.07
					SEMA4A	1.08815			MCTP2	1.38
					IGIP	-1.13863			FAM69A	-1.52
					FES	1.43624			CD3E	-2.19
					CDKN1C	-2.2207			RTN1	-1.14
					RRP1B	-1.47206			EPHX2	-1.05
					LOC100134822	1.80614			LFNG	-1.46
					CDKN1C	-2.22315			C15orf39	-1.32
					ABHD2	1.06562			RALGAPA2	1.23
					WWP1	-1.28874			TRBC1	-2.14
					IL1RN	1.2292			GALK2	-1.04
					DUSP7	-1.46661			RCAN3	-1.93
					OFD1	-1.15224			SH2D1B	-2.37
					EID1	-1.02089			IDNK	2.21
					AK3	-1.06271			MATK	-1.1
					UTP4	-1.03969			CLU	1.78
					BCL6	2.14211			C5orf56	-1.09
					HIP1	1.53398			ADNP	-1.01
					MB21D1	1.05773			RCAN3	-1.29
					FAM122B	-1.22351			CALML4	1.13
					ALDH6A1	-1.35103			TCEB1	1.12
					PKN2	-1.10159			DR1	1.11
					MTIF2	-1.05971			WLS	-1.59
					SCAI	-1.00293			MAPK6	1.75
					TOMM70	-1.44412			SVIP	1.58
					NOL11	-1.37416			CD24	2.65
					TDRD9	1.88206			CCDC71L	1.5
					CEP104	-1.06898			CRY1	-1.46
					TMEM121	1.13988			NQO2	1.84
					EXOSC8	-1.25099			PILRA	-1.41
					TSN	-1.11179			CXXC5	-1.36
					MBNL3	-1.45839			PPP1CB	1.07
					TLR4	1.47984			CD24	2.58
					CD247	-1.83523			FAM20A	2.38
					GK	1.64746			SPTBN1	-1.59
					RUNX2	-1.38605			MIAT	2.37
					HLTF	-1.1051			CPPED1	-1.28
					PIM3	1.06205			FIG4	1.44
					ALPL	2.85629			EVL	-1.51
					NARS	-1.2126			SLC5A3	-1.58
					SBNO2	1.75641			F5	1.62
					GVINP1	-1.29113			FBXO21	-1.18
					CD226	-1.06005			NOP10	1.12
					FOPNL	-1.05867			SLC12A9	1.06
					CBX5	-1.26292			PTPN4	-1.22
					LOC100287896	-1.23638			BIK	1.25
					GKAP1	-1.17757			PDE4B	-1.05
					LYSMD2	-1.88459			OR52K3P	-1.5
					IPO5	-1.37647			TTN-AS1	1.5
					COX11	-1.40671			BTG1	-1.01
					CCDC88C	-1.26902			RASGRP1	-2.09
					CAND1	-1.00545			PEAK1	1.17
					TRIM24	-1.15387			PRKCQ	-1.96
					RRN3	-1.37499			RASA3	-1.32
					GLO1	-1.15741			RNF213	-1.03
					PWP1	-1.179			CD24	2.5
					HIP1	1.51391			IL7R	-2.33
					LOC100131541	-1.02006			IDNK	1.48
					RPL15	-1.16714			RMND5A	-1
					KLRD1	-1.60124			GNLY	-2.98
					BACH2	-1.27168			C14orf2	1.21
					MS4A1	-1.54193			SDHC	1.26
					ATP1B1	-1.61279			SMAD1	1.62
					AUTS2	-1.87785			ZMIZ1	-1.38
					RRP15	-1.05958			FYN	-1.68
					COX11	-1.07738			C9orf72	1.25
					SH3YL1	-1.70161			RRN3P1	-1.24
					ZNF254	1.31119			TCF7	-1.49
					PAIP1	-1.02203			TCF7	-1.72
					TRPM7	-1.24245			TRIM28	-1.08
					ZFP90	-1.06557			TIFA	1.49
					RAB30	-1.55511			PURA	-1.1
					FRG1JP	-1.01476			SCARNA17	-1.16
					DDX24	-1.06389			TRPS1	1.51
					FUT7	3.17316			KLRD1	-2.12
					DCK	-1.15416			PPA2	1.48
					MIR3945HG	1.12105			ASPRV1	-1.45
					RDH13	-1.01383			LOC645513	1.93
					GART	-1.13513			CEP63	-1.07
					ITGA4	-1.59949			PSMD12	1.08
					MRE11A	-1.05448			ERLIN2	1.03
					NUP160	-1.1891			SPAG9	-1.21
					C11orf80	-1.2667			IGIP	-1.03
					ZNF559	-1.01338			THEM4	-1.43
					AKAP1	-1.12392			KIAA1551	-1.64
					DNAJC5	1.12245			SPCS3	1.44
					FCGR2C	1.71721			HSF2	-1.1
					LOC105372881	1.11414			TNFRSF25	-1.11
					RTN1	-1.62175			MAGEH1	-1.08
					C5orf24	-1.0161			CAMK4	-1.74
					RNF146	1.14573			TGIF1	-1.29
					NARF	1.58936			ANKH	-1.43
					CHRM3-AS2	-1.76041			SLC38A1	-1.84
					FGFBP2	-2.70185			C9orf16	1.06
					GLS	-1.03029			TLR8	1.07
					IRGQ	-1.06599			STAU2	1.06
					FAM208B	-1.08102			XAF1	-1.63
					CTSW	-1.61519			STAB1	2.14
					PRPS1	-1.07134			DNAJC4	1.02
					MVP	1.04089			LPAR5	-1.26
					OLAH	2.95022			SYNRG	-1.15
					RAB24	1.49752			ECHDC3	2.03
					NUP98	1.0058			KLF7	1.22
					MARCKS	1.34607			ZKSCAN8	-1.13
					WDR11	-1.25494			CAMK4	-1.45
					TGIF1	-1.16735			SPINT2	1.02
					GIMAP1	-1.4037			PCSK5	-1.24
					ZNF439	-1.00736			SLAMF1	-1.31
					AGTPBP1	1.18558			WIPF1	-1.01
					CPED1	-1.06876			ZNF281	1.04
					LINC01578	-1.33055			CORO2A	1.17
					MRPL42	-1.57939			SSBP3	-1.67
					POGLUT1	-1.18188			FOSL2	1.16
					GPN1	-1.0274			SLC35B1	1.05
					IRF2BP2	-1.21938			PPM1K	-1.36
					DLL1	-1.01612			FKBP5	2.31
					ABCE1	-1.2819			PCNX2	-1.48
					LILRA6	2.20804			GIMAP4	-1.67
					MYCL	-1.80737			PLCXD2	-1.37
					KIZ	-1.16915			EFHC1	-1.18
					ASPH	1.91513			MIR646HG	1.34
					ZNF32	-1.04226			CLEC1B	2.72
					LINC00339	-1.1123			CCL5	-1.6
					GLMN	-1.02744			SATB1	-1.33
					GRINA	2.14038			CLU	1.7
					RAB30	-1.57269			CD44	1.15
					CX3CR1	-2.00744			KLRC3	-1.12
					NT5E	-1.82292			ZC3H12D	-1.63
					LRRC8D	-1.15834			TFDP1	1.14
					PPP1CC	-1.10551			CD24	2.31
					ZNF548	-1.2373			FYN	-1.07
					DBT	-1.01795			STAT1	-1.53
					FUBP1	-1.15716			MTRR	1.27
					NSMCE3	-1.44308			CHI3L1	-4.14
					MRPL1	-1.34931			TIAM1	-2.04
					STOM	1.74089			RRP1B	-1.36
					MMP25	1.39455			MIAT	1.78
					SYNJ1	1.17987			RPL22	-1.37
					CCDC84	-1.11496			FAM101B	1.08
					HINT1	-1.0344			PCYOX1	-1.11
					LPIN1	-1.25807			FBXO21	-1.46
					C12orf66	-1.61409			PCGF3	1.09
					FAM122B	-1.26459			CD46	-1.2
					MBNL3	-1.48127			CACNA1E	1.39
					SLC25A37	1.61629			TMEM154	-1.04
					FAM53B	-1.20645			FYN	-1.77
					SH3BP5	1.15636			GPR18	-1.78
					FLT3LG	-1.24285			CORO2A	1.67
					NPM1	-1.24408			GSPT2	-1.28
					UGCG	2.03426			ITGB7	-1.24
					SLC12A2	-1.4986			TWF1	1.31
					TMEM209	-1.21757			DOCK10	-1.97
					TNFSF13B	1.07482			B4GALT5	1.21
					ZNF362	-1.05984			MCTP1	1.91
					RCN2	-1.28374			SPTLC2	1.16
					ZNF550	-1.03377			GRAMD1A	1.2
					NFATC2IP	-1.0477			PARP12	-1.04
					EIF5B	-1.07834			EEF2	-1
					RASGRF2	-1.17301			SBK1	-1.09
					PRPF39	-1.22431			IL12RB1	-1.05
					ACSL3	1.12202			TPM1	1.35
					THEMIS	-2.05088			ARHGEF3	-1.21
					CYSLTR1	-1.67517			PDCD10	1.2
					TMC8	-1.14837			GBP1	-1.7
					FEM1C	1.15132			SERINC5	-1.22
					FAM160A2	1.20559			RAB27A	1.12
					PATJ	-1.53294			HSDL2	1.31
					ADAM28	-1.22676			IKBIP	-1.06
					CDKN2D	2.31541			IER3	1.15
					GIMAP6	-1.17772			OSBPL3	-1.15
					ARL11	1.00829			CREG1	1.03
					IRGQ	-1.07218			FKBP9	1.22
					PDXK	1.17068			PDXK	1.06
					SSBP2	-1.19951			CD28	-1.95
					CCL5	-2.12261			STAT1	-1.38
					LOC100505549	-1.29355			LOC101927204	-1.28
					PRKCD	1.24252			LOC100996740	-1.13
					CREBZF	-1.131			PCOLCE2	3.12
					ZNF85	1.07268			PRKACB	-1.74
					ALG13	-1.13304			GOLGA1	1.45
					MAN2A1	-1.06032			SLC39A8	1.74
					C11orf31	-1.08058			DOCK9	-1.71
					CD27	-1.10725			ELP3	-1.35
					C19orf12	-1.00598			CCL5	-1.73
					DIMT1	-1.27582			WBP11	-1.08
					ZNF512	-1.02522			USMG5	1.05
					CD47	-1.19345			LTB	-1.37
					LOC102724611	-1.61775			SYTL2	-1.78
					IDH2	-1.13754			NRAS	1.06
					NSUN7	1.82532			MTR	-1.46
					CXCL16	1.47968			GNLY	-2.97
					HSF2	-1.36207			SYNE1	1.61
					ARRB1	-1.06343			PFKFB2	1.18
					NHS	-1.27246			IGF2R	-1.47
					KIAA1143	-1.03968			MSI2	-1.17
					CCND2	-1.71267			TGIF2	-1.01
					RASA3	-1.11714			UNG	-1.19
					PRSS33	-1.45974			ASPH	2.12
					BRIX1	-1.20831			EIF2AK3	-1.24
					FAM126B	1.59172			EMC2	1.31
					RPUSD4	-1.08213			WLS	-1.77
					LOC100996740	-1.14756			DDX58	-1.49
					METTL17	-1.02022			PYHIN1	-1.85
					SOCS3	2.63923			NIPSNAP3A	1.37
					ZBTB38	-1.14783			RSBN1	1.01
					FYN	-1.17781			TMEM263	-1.68
					APOL3	-1.49639			WDR41	1.17
					RIMKLB	-1.02006			CHI3L1	-4.25
					PADI4	2.99356			TMLHE	1.03
					B3GALT2	-1.04846			PSIP1	-1.35
					TTC37	-1.37516			BACH2	-1.9
					DENND4C	-1.19313			ERLIN1	1.71
					NAIP	1.2609			RAB18	1.01
					OFD1	-1.10427			GIMAP1	-1.17
					TMEM243	-1.17931			TTN	1.14
					TRPS1	1.06172			CD58	1.24
					CKMT2-AS1	-1.40717			DYRK2	-1.43
					HPR	1.07059			MB21D1	1.23
					ZCCHC5	1.45584			OXCT1	-1.18
					PIK3R1	-1.16706			NT5DC1	-1.29
					CYP1B1	1.49466			TBC1D9	-1.74
					CBLB	-1.37418			ACSL3	1.3
					SLC51A	2.49788			LINC01128	-1.31
					FAM216A	-1.16777			KLF12	-1.95
					AHCYL2	-1.15562			PATJ	-1.49
					GRK6	1.08297			BNIP2	1.02
					UHRF1BP1	-1.16452			TRIB2	-2.17
					NPIPA1	-1.21552			FLT3LG	-1.69
					SMAD5	-1.19254			TBC1D4	-1.96
					RUVBL1	-1.12756			PTEN	1.13
					PPP1R3B	1.65939			GMFG	1.22
					NAA15	-1.13534			RAB27A	1.16
					BZW2	-1.21581			FBXL14	-1.01
					ENTPD7	2.52931			LINC01000	1.19
					RAB30-AS1	-1.18873			FLVCR1	-1.43
					C16orf72	1.04568			SPEN	-1.28
					S1PR5	-1.55741			FLVCR1	-1.55
					RBMS1	1.17936			DUSP7	-1.19
					SPATS2	-1.02354			RTN1	-1.67
					RAB20	1.69332			PRKACB	-1.39
					HLA-DOB	-1.40075			HPF1	1.09
					TBC1D9	-1.83995			C9orf72	2.26
					KLF11	-1.02126			SLC39A8	1.35
					ZNF571	-1.13478			ZBTB38	-1.29
					LDHB	-1.47619			TXK	-1.72
					INSC	1.48383			ARL6IP6	1.38
					TRIM44	-1.10363			FAM174A	-1.41
					HGF	2.24613			SFXN1	1.62
					TRAT1	-2.12737			TRDV3	-2.92
					MS4A1	-1.48639			PROS1	1.56
					NFX1	-1.37749			BCL6	1.56
					APOBEC3G	-1.05234			HNRNPA0	-1.11
					STRBP	-1.51608			NUCKS1	-1.12
					CD8A	-2.06022			TXLNG	-1.22
					ACADM	-1.18079			CLU	1.36
					TIA1	-1.07505			LAMTOR3	1.1
					RGS10	-1.52662			CD8A	-1.93
					CYP1B1	1.39394			SH3YL1	-1.94
					DYNC1H1	-1.1593			KDM2B	-1.39
					ZRANB2	-1.02618			ANKH	-1.1
					ISOC1	-1.36255			CCL5	-1.74
					ATMIN	-1.04842			CD164	1.06
					RPL12	-1.02841			CAMK2D	-1.19
					FAM35A	-1.31315			FAM101B	1.05
					BTBD19	1.4631			FBXO6	1.03
					FAM129C	-1.05686			HCAR3	-3.66
					IGHM	1.01483			PET100	1.17
					IMPACT	-1.05722			IDS	-1
					ANKRD36	-1.56056			TARSL2	-1.05
					LDHB	-1.46785			CCNB1	1.81
					DOCK9	-1.31711			LIMK2	1.33
					EIF1AX	-1.00084			AKR1B1	-1.09
					CBFA2T2	-1.22773			P2RY10	-1.4
					STAT3	1.29341			NXT2	1.43
					ZNF260	-1.27596			FAR1	1.31
					TRABD2A	-1.14123			HLA-DMB	-1.4
					SNX1	1.4641			YLPM1	-1.05
					IRGQ	-1.00248			PILRA	-1.35
					MZT1	-1.05384			PIGK	1.41
					BTN3A1	-1.56782			LILRA5	1.05
					MRPL35	-1.08402			METRNL	1.12
					ERMP1	-1.27367			BACH2	-1.25
					RNMT	-1.09085			CBX5	-1.18
					ITK	-1.25414			MARCKSL1	-1.64
					SGK1	-1.52549			FASTKD3	1.14
					G3BP1	-1.22125			JMY	-1.65
					CAB39	1.59632			PMAIP1	-1.37
					ZMAT1	-1.21798			LOC105372881	1.13
					ATP8B2	-1.84604			GALNT3	1.21
					PIP4K2B	-1.03572			FCGR2B	-1.39
					MIGA1	-1.03371			LOC93622	-1.47
					IMPDH2	-1.08869			EIF3A	-1.03
					C1orf162	1.04184			PPP1R12A	1.03
					ZC3H3	1.10654			GSKIP	1.25
					TFB2M	-1.19848			IFIT5	-1.33
					LCORL	-1.11993			ALCAM	1.32
					HINT1	-1.03182			CDC14A	-1.17
					ZNF468	-1.09685			EIF2AK1	1.03
					PIGW	-1.08173			LEF1	-2.1
					ABCE1	-1.02287			DHFR	1.21
					LINC01093	1.9823			VIM	1.44
					MCOLN2	-1.15332			YOD1	1.49
					CKAP5	-1.11265			STAT1	-1.54
					ZBTB1	-1.40563			SPTLC2	1.09
					REXO2	-1.14219			ROPN1L	1.56
					NTNG2	1.58129			PRKRA	-1.11
					FLOT2	2.46443			CXXC5	-1.51
					JPX	-1.38944			LPIN1	-1.03
					RAP2A	-1.30031			BCL2	-1.82
					IPO5	-1.36193			LEF1	-2.42
					ENOSF1	-1.07824			ALCAM	1.51
					NCBP2	-1.12482			ANKRD36B	-1.84
					LRBA	-1.40777			H2BFS	1.12
					PIK3IP1	-1.36721			FGFBP2	-2.74
					NAP1L1	-1.58308			ZNF600	-1.38
					FAM3C	-1.35955			CIITA	-1.08
					BANK1	-1.72113			UBA6	1.38
					CD7	-1.35073			PTGDR	-1.96
					ARRB1	-1.0097			PIM2	-1.06
					ETS1	-1.2797			TSPAN2	1.34
					FRMD4B	1.9701			HLA-DQB1	-1.63
					LYPLAL1	-1.19861			CMTM1	1.03
					SCAMP1	-1.08984			EIF3A	-1.06
					SNX5	-1.07222			DR1	1.2
					CHST7	-1.03395			THBS1	1.74
					KLF5	1.13604			IL1RN	1.18
					GK6P	1.61913			TRIB1	1.31
					SERBP1	-1.01464			IRF1	-1.15
					STX11	2.35847			PARL	1.06
					TTC39C	-1.09351			ZNF551	-1.24
					MRVI1	1.33746			FCRL1	1.52
					PWAR6	-1.51473			SLC40A1	1.02
					FAM98B	-1.04672			CD7	-1.24
					CD44	1.8629			SLC38A1	-1.85
					RHOQ	-1.04566			CLEC2D	-1.41
					KCNE1	1.33159			YME1L1	-1.82
					CSE1L	-1.11786			CHPT1	1.72
					EPHA4	-1.07432			BHLHE40	-1.36
					ULK2	-1.02693			LY6E	-1.09
					MRPL32	-1.30073			ELMOD2	1.2
					SLC1A3	1.75894			MBNL2	-1.26
					LGALS8	1.25117			FGD4	1.47
					LEF1	-1.86108			NOLC1	-1.29
					SYNE1	1.77296			C12orf75	-1.41
					FKBP5	2.43109			ISG20	-1.44
					LRIG1	-1.39214			TRIM44	-1.06
					UHMK1	-1.01327			GZMK	-2.09
					TCERG1	-1.25382			ATM	-1.25
					MCOLN1	1.25158			PAG1	1.13
					ZDHHC19	3.0464			CLEC2D	-1.15
					C19orf12	-1.16346			IGF2R	-1.36
					VPS13A	-1.25336			KLRF1	-2.06
					COX20	-1.326			ETHE1	1.08
					PHF14	-1.31211			LOC102606465	1.47
					NOV	-2.8579			ANKS1A	1.03
					SLC25A37	1.7927			CREB1	-1.14
					ZNF302	-1.08877			ALPK1	1.88
					RASGRP4	1.24477			PKIA	-1.15
					SRA1	1.43582			F5	1.22
					C5orf56	-1.12404			HLA-DRB1	-1.45
					PCNX1	1.09733			BTG2	-1.19
					LOC105379426	-1.0817			MFHAS1	-1.02
					LEPROTL1	-1.16877			ACSL3	1.11
					NR2C1	-1.05668			LOC100134822	2.03
					ALDH1A1	-1.20714			RBX1	1.18
					PPM1K	-1.48221			PIEZO1	-1.15
					CREBZF	-1.09712			ISG20	-1.52
					RAB43	1.51718			ADARB1	-1.09
					FAM126A	-1.04568			ARAP3	-1.36
					CSPP1	-1.08058			KREMEN1	1.77
					MRVI1-AS1	1.3831			LEPROTL1	-1.18
					BCCIP	-1.0516			HIP1	1.39
					BIN1	-1.33292			KATNBL1	-1.25
					LRRC58	-1.21337			HAT1	1.31
					TLE3	1.50689			FABP5	1.3
					ZC2HC1A	-1.05699			ZNF146	-1.33
					SRP72	-1.08276			CD46	-1.36
					HINT1	-1.03926			ZMYND11	-1.07
					EVL	-1.7498			B3GNT2	1.14
					DNAJC10	-1.07344			PIK3AP1	1.45
					MS4A1	-1.6691			BAG3	-1.29
					APEX1	-1.11643			MPZL1	-1.29
					MPV17L	-1.08052			CPPED1	-1.06
					PET117	-1.28087			SIGIRR	-1.12
					CCL5	-2.03199			ENOSF1	-1.11
					ZCCHC7	-1.11797			TSHZ3	1.75
					SNX29P2	-1.0925			TMEM33	1.01
					POLE3	-1.03775			HLA-DPA1	-1.53
					CEP76	-1.02411			SNX14	1.01
					DIEXF	-1.2119			DENND2D	-1.19
					FYN	-1.17621			KIR2DL2	-1.12
					ATP5S	-1.07439			KANSL1	-1.04
					TFF3	2.50174			IGF2BP3	1.23
					FLVCR1	-1.12807			LZIC	1.08
					SESN3	-1.1043			DDX58	-1.27
					GPR183	-1.44194			MIR181A2HG	-1.19
					ZNF22	-1.27742			CCR3	-2.58
					GPR146	-1.1373			WBP11	-1.24
					TSPAN13	-1.7531			DYRK2	-1.95
					ZBTB41	-1.12067			IMP3	-1.04
					SPTLC2	1.12598			FCGR3B	-1.36
					CD58	1.10371			STAT1	-1.14
					HLA-F-AS1	-1.11893			CXCR4	-1.22
					CD44	1.95003			TRAF3IP3	-1.17
					TNRC6C	-1.02345			SLC16A6	1.06
					ADRB2	-1.30441			CPEB4	1.1
					NCL	-1.13072			CX3CR1	-2.14
					ALDOA	1.55746			USP10	-1.16
					DNAJC9	-1.05797			TBC1D4	-1.5
					GOLGA8A	-1.76264			ZNF275	-1.09
					ARFGEF2	-1.03631			RHOH	-1.25
					GAPDH	1.48508			SH2D3C	-1.09
					STEAP4	1.1779			RSAD2	-2.16
					GEMIN2	-1.08966			SERPING1	-1.24
					QSER1	-1.21604			CCDC92	-1
					BRAF	1.16583			TPP2	-1.14
					SLC6A6	1.0281			TSC22D3	-1.23
					ARG1	2.00806			DHFR	1.08
					FAM129B	1.15899			SLAMF7	-1.69
					MPPE1	-1.09166			RICTOR	-1.1
					ITPR1	-1.1393			HAL	-1.35
[truncated: 776 more rows]
