# Supplementary material for: Screening and identification of the core immune‐related genes and immune cell infiltration in severe burns and sepsis
Source: J Cell Mol Med. 2023 Apr 15;27(11):1493–508. doi: 10.1111/jcmm.17749 (PMC10243159; doi:10.1111/jcmm.17749)
Supplement: Supplementary file 2 — Table S2. [file JCMM-27-1493-s002.xlsx]

## Sheet: Sheet2
Gene.symbol
KLHL2
LRRN1
PTPN22
SLK
SIGLEC9
ANXA3
TMCO3
CST7
CLEC1B
SPTSSA
MKNK1
DYSF
MFF
VWA5A
LAIR1
CORO2A
ORM1
SORT1
CD82
GCLM
SAMSN1
ALCAM
NME8
PIK3AP1
NQO2
GMFB
AGTPBP1
MGST1
BST1
TRMT6
HK3
ATP6V1C1
RARA-AS1
CYSTM1
HP
CSTA
ECRP
TNFAIP6
ENTPD7
CEBPD
PDSS1
ATP8B4
METTL7B
ANKRD22
NAIP
PGLYRP1
LOC101928429
CD177
JAK2
PLIN3
LOC100129550
LAMTOR5
GALNT2
UBE2J1
STK3
TLR5
ANO10
DPY19L3
ROPN1L
TDRD9
ZNF354A
UQCRQ
WSB1
BCL6
PROS1
MCTP2
TIMP1
TSPAN2
GPR160
KIF1B
LILRA5
AMPD3
ST6GALNAC3
IL18RAP
FBXO30
BCL2A1
TP53I3
CR1
ACER3
NDUFB3
SLC25A40
ATP11B
CLEC4D
EMC2
HHEX
MMP8
PFKFB2
IL10
CA4
ATP9A
WDFY3
GADD45A
RHOU
OLFM4
MS4A4A
GBE1
RNF146
SMAD1
UPB1
SLC22A15
CCPG1
ZDHHC20
PLSCR1
DDIAS
TMEM167A
THBS1
ACSL1
GALNT14
P2RX1
ERLIN1
HIST1H2BK
ST3GAL4-AS1
NABP1
GPR84
HAT1
PHTF1
SLC1A3
EMILIN2
ZNF438
PLGRKT
EXOSC4
FGF13
PRDM5
SIGLEC5
F5
CLEC5A
LRG1
CUTC
NSUN7
HPSE
BMX
ITGA7
CEACAM1
GYG1
VAMP7
FBXO6
NXT2
C14orf2
SEC24A
IL18R1
TMTC1
PCOLCE2
PGS1
LACTB
RGL4
ACSL4
FLVCR2
CYP1B1
ALPL
FOLR3
CKAP4
OAT
B3GNT5
UGCG
ANXA1
AGFG1
S100P
NLRC4
SLC22A4
KCNE1
SLC37A3
FAM20A
CDK5RAP2
GK
DIRC2
LYRM1
MSL3
LYPLA1
DACH1
CSGALNACT2
UBE2F
NEDD4
DPH3
SLC26A8
PCMT1
TIPARP
SLC40A1
C3AR1
SH3GLB1
PAG1
GNG10
MEF2A
RNASE2
FGD4
BNIP2
ETS2
SIPA1L2
MERTK
IDNK
FCGR1B
MCEMP1
FAR2
MS4A6A
MAP2K6
ASPH
CHCHD7
PPM1M
CARD6
FES
SERPINB2
CDADC1
LOC100134822
STOM
PLA2G4A
LPCAT2
TLR8
LDHA
GM2A
LIN7A
CAPG
STARD3NL
VPS9D1
ADAM9
SLC36A4
NDUFA4
DDAH2
IRAK3
DRAM1
ZDHHC19
SMPDL3A
RBX1
PFKFB3
CAMP
C8orf88
G0S2
HPGD
CTSD
F8
LINC00266-1
CRISP3
PDCD10
BATF
PSTPIP2
DHRS9
PGM2
BLOC1S1
MGAM
CD59
FAM105A
SCPEP1
KLF7
METTL9
MAPK6
TCN1
HTATSF1P2
TBCA
NDST2
IL1R2
TSPO
CCDC53
GK3P
VNN1
SERPINB1
RETN
WIPI1
TNFSF13B
TSHZ3
IDI1
FAR1
TMEM260
CTSL
C1QB
RIT1
PET100
BAZ1A
GAS7
GBAP1
UPP1
LILRA3
AIM2
ANAPC15
LCN2
PLAC8
FKBP9
SULT1B1
ZAK
SAR1B
PDGFC
SLC51A
VSTM1
MMP9
EXOC6
